# Supplementary material for: Diaqua­(2,9-dimethyl-1,10-phenanthroline-κ2 N,N′)(4-hydroxy­benzoato-κ2 O,O′)cobalt(II) nitrate dihydrate
Source: Acta Crystallogr Sect E Struct Rep Online. 2008 Nov 22;64(Pt 12):m1591–2. doi: 10.1107/S1600536808038117 (PMC2959819; doi:10.1107/S1600536808038117)
Supplement: Supplementary file 1 [file e-64-m1591-sup1.cif]

##############################################################################
###                                                                        ###
###        Electronic paper (Acta Crystallographica Section E)             ###
###                                                                        ###
##############################################################################
#                                                                            #
# This CIF contains the data in a paper accepted for publication in Acta     #
# Crystallographica Section E. It conforms to the requirements of Notes      #
# for Authors for Section E, and has been peer reviewed under the auspices   #
# of the IUCr Commission on Journals.                                        #
#                                                                            #
# Full details of the Crystallographic Information File format               #
# are given in the paper "The Crystallographic Information File (CIF):       #
# a New Standard Archive File for Crystallography" by S. R. Hall, F. H.      #
# Allen and I. D. Brown [Acta Cryst. (1991), A47, 655-685].                  #
#                                                                            #
# The current version of the core CIF dictionary is obtainable from          #
# ftp://ftp.iucr.org/pub/cif_core.dic. The current version number is 2.4.    #
#                                                                            #
# Software is freely available for graphical display of the structure(s) in  #
# this CIF.  For information consult the CIF home page http://www.iucr.org/  #
# cif/home.html                                                              #
#                                                                            #
# This file may be used for bona fide research purposes within the           #
# scientific community so long as proper attribution is given to the journal # 
# article from which it was obtained.                                        #
#                                                                            #
##############################################################################
                                             
data_I
_audit_creation_method     SHELXL-97
_chemical_name_systematic
;
Diaqua(2,9-dimethyl-1,10-phenanthroline-\k^2^<i>N</i>,<i>N</i>')(4-
hydroxybenzoato-\k^2^<i>O</i>,<i>O</i>')cobalt(II) nitrate dihydrate
;
_chemical_name_common     ?
_chemical_formula_moiety
                         '[Co (C7 H5 O3) (H2 O)2 (C14 H12 N2)] +, N O3 -, 2H2 O'
_chemical_formula_sum     'C21 H25 Co N3 O10'
_chemical_formula_iupac     '[Co (C7 H5 O3) (C14 H12 N2) (H2 O)2] N O3, 2H2 O'
_chemical_formula_weight     538.37
_chemical_melting_point     ?
_symmetry_cell_setting     Monoclinic
_symmetry_space_group_name_H-M     'P 21/c'
_symmetry_space_group_name_Hall     '-P 2ybc'
loop_
    _symmetry_equiv_pos_as_xyz
    'x, y, z'
    '-x, y+1/2, -z+1/2'
    '-x, -y, -z'
    'x, -y-1/2, z-1/2'
_cell_length_a     9.8001(8)
_cell_length_b     22.2638(19)
_cell_length_c     10.8676(9)
_cell_angle_alpha     90.00
_cell_angle_beta     94.6020(10)
_cell_angle_gamma     90.00
_cell_volume     2363.5(3)
_cell_formula_units_Z     4
_cell_measurement_reflns_used     6780
_cell_measurement_theta_min     2.28
_cell_measurement_theta_max     27.43
_cell_measurement_temperature     291(2)
_exptl_crystal_description     Block
_exptl_crystal_colour     pink
_exptl_crystal_size_max     0.35
_exptl_crystal_size_mid     0.25
_exptl_crystal_size_min     0.14
_exptl_crystal_density_diffrn     1.513
_exptl_crystal_density_meas     ?
_exptl_crystal_density_method     'not measured'
_exptl_crystal_F_000     1116
_exptl_absorpt_coefficient_mu     0.787
_exptl_absorpt_correction_type     multi-scan
_exptl_absorpt_process_details     '(SADABS; Bruker, 1997)'
_exptl_absorpt_correction_T_min     0.7707
_exptl_absorpt_correction_T_max     0.8991
_exptl_special_details
;
;
_diffrn_ambient_temperature     291(2)
_diffrn_radiation_type     MoK\a
_diffrn_radiation_wavelength     0.71073
_diffrn_radiation_source     'fine-focus sealed tube'
_diffrn_radiation_monochromator     graphite
_diffrn_measurement_device_type     'Buker SMART CCD area-detector'
_diffrn_measurement_method     '\f and \w'
_diffrn_detector_area_resol_mean     ?
_diffrn_reflns_number     17391
_diffrn_reflns_av_R_equivalents     0.0238
_diffrn_reflns_av_sigmaI/netI     0.0207
_diffrn_reflns_theta_min     2.28
_diffrn_reflns_theta_max     25.50
_diffrn_reflns_theta_full     25.50
_diffrn_measured_fraction_theta_max     0.999
_diffrn_measured_fraction_theta_full     0.999
_diffrn_reflns_limit_h_min     -11
_diffrn_reflns_limit_h_max     11
_diffrn_reflns_limit_k_min     -26
_diffrn_reflns_limit_k_max     26
_diffrn_reflns_limit_l_min     -12
_diffrn_reflns_limit_l_max     13
_diffrn_standards_number     0
_diffrn_standards_interval_count     ?
_diffrn_standards_interval_time     ?
_diffrn_standards_decay_%     ?
_refine_special_details
;
Refinement of <i>F</i>^2^ against ALL reflections. The weighted <i>R</i>-factor
<i>wR</i> and
goodness of fit <i>S</i> are based on <i>F</i>^2^, conventional
<i>R</i>-factors <i>R</i> are based
on <i>F</i>, with <i>F</i> set to zero for negative <i>F</i>^2^. The threshold
expression of
<i>F</i>^2^ > \s(<i>F</i>^2^) is used only for calculating <i>R</i>-factors(gt)
<i>etc</i>. and is
not relevant to the choice of reflections for refinement. <i>R</i>-factors
based
on <i>F</i>^2^ are statistically about twice as large as those based on
<i>F</i>, and <i>R</i>-
factors based on ALL data will be even larger.
;
_reflns_number_total     4385
_reflns_number_gt     3689
_reflns_threshold_expression     I>2\s(I)
_refine_ls_structure_factor_coef     Fsqd
_refine_ls_matrix_type     full
_refine_ls_R_factor_all     0.0365
_refine_ls_R_factor_gt     0.0288
_refine_ls_wR_factor_gt     0.0763
_refine_ls_wR_factor_ref     0.0814
_refine_ls_goodness_of_fit_ref     1.014
_refine_ls_restrained_S_all     1.014
_refine_ls_number_reflns     4385
_refine_ls_number_parameters     319
_refine_ls_number_restraints     0
_refine_ls_hydrogen_treatment     constr
_refine_ls_weighting_scheme     calc
_refine_ls_weighting_details
         'calc w=1/[\s^2^(Fo^2^)+(0.0425P)^2^+0.9518P] where P=(Fo^2^+2Fc^2^)/3'
_atom_sites_solution_hydrogens     geom
_atom_sites_solution_primary     direct
_atom_sites_solution_secondary     difmap
_refine_ls_shift/su_max     0.002
_refine_ls_shift/su_mean     0.000
_refine_diff_density_max     0.357
_refine_diff_density_min     -0.235
_refine_ls_extinction_method     'SHELXL97 (Sheldrick, 2008)'
_refine_ls_extinction_coef     0.0047(4)
_refine_ls_extinction_expression
                                  'Fc^*^=kFc[1+0.001xFc^2^\l^3^/sin(2\q)]^-1/4^'
loop_
    _atom_type_symbol
    _atom_type_description
    _atom_type_scat_dispersion_real
    _atom_type_scat_dispersion_imag
    _atom_type_scat_source
    'C' 'C' 0.0033 0.0016
                         'International Tables Vol C Tables 4.2.6.8 and 6.1.1.4'
    'H' 'H' 0.0000 0.0000
                         'International Tables Vol C Tables 4.2.6.8 and 6.1.1.4'
    'N' 'N' 0.0061 0.0033
                         'International Tables Vol C Tables 4.2.6.8 and 6.1.1.4'
    'O' 'O' 0.0106 0.0060
                         'International Tables Vol C Tables 4.2.6.8 and 6.1.1.4'
    'Co' 'Co' 0.3494 0.9721
                         'International Tables Vol C Tables 4.2.6.8 and 6.1.1.4'
_computing_data_collection     'SMART (Bruker, 1997)'
_computing_cell_refinement     'SAINT (Bruker, 1997)'
_computing_data_reduction     'SAINT (Bruker, 1997)'
_computing_structure_solution     'SHELXS97 (Sheldrick, 2008)'
_computing_structure_refinement     'SHELXL97 (Sheldrick, 2008)'
_computing_molecular_graphics     'SHELXTL (Sheldrick, 2008)'
_computing_publication_material     'publCIF (Westrip, 2008)'
loop_
    _atom_site_type_symbol
    _atom_site_label
    _atom_site_fract_x
    _atom_site_fract_y
    _atom_site_fract_z
    _atom_site_U_iso_or_equiv
    _atom_site_adp_type
    _atom_site_calc_flag
    _atom_site_refinement_flags
    _atom_site_occupancy
    _atom_site_disorder_assembly
    _atom_site_disorder_group
    Co Co1 0.24510(2) 0.564923(11) 0.97828(2) 0.02979(10) Uani d . 1 . .
    O O1 0.17733(13) 0.49074(6) 1.08320(12) 0.0366(3) Uani d . 1 . .
    O O2 0.33021(13) 0.47337(6) 0.95100(12) 0.0374(3) Uani d . 1 . .
    O O3 0.2669(2) 0.21307(7) 1.18959(16) 0.0605(5) Uani d . 1 . .
    H H3 0.2922 0.1902 1.1368 0.091 Uiso calc R 1 . .
    O O4 0.41725(13) 0.57880(6) 1.10585(13) 0.0393(3) Uani d . 1 . .
    H H1W 0.3985 0.5685 1.1749 0.059 Uiso d R 1 . .
    H H2W 0.4911 0.5635 1.0890 0.059 Uiso d R 1 . .
    O O5 0.08164(14) 0.54783(7) 0.85063(13) 0.0463(4) Uani d . 1 . .
    H H3W 0.0120 0.5431 0.8866 0.070 Uiso d R 1 . .
    H H4W 0.0724 0.5513 0.7766 0.070 Uiso d R 1 . .
    O O6 0.2587(2) 0.46630(9) 0.4839(2) 0.0894(7) Uani d . 1 . .
    O O7 0.3605(2) 0.38408(10) 0.5460(2) 0.0809(6) Uani d . 1 . .
    O O8 0.1450(2) 0.38603(9) 0.5079(2) 0.0793(6) Uani d . 1 . .
    N N1 0.32511(15) 0.62761(7) 0.85585(14) 0.0318(3) Uani d . 1 . .
    N N2 0.15796(15) 0.64623(7) 1.04080(15) 0.0335(4) Uani d . 1 . .
    N N3 0.2548(2) 0.41299(10) 0.51267(18) 0.0539(5) Uani d . 1 . .
    C C1 0.40177(19) 0.61783(9) 0.76179(18) 0.0365(4) Uani d . 1 . .
    C C2 0.4510(2) 0.66576(10) 0.6932(2) 0.0453(5) Uani d . 1 . .
    H H2 0.5028 0.6578 0.6270 0.054 Uiso calc R 1 . .
    C C3 0.4234(2) 0.72318(10) 0.7231(2) 0.0488(5) Uani d . 1 . .
    H H3A 0.4580 0.7547 0.6788 0.059 Uiso calc R 1 . .
    C C4 0.3424(2) 0.73521(9) 0.8210(2) 0.0411(5) Uani d . 1 . .
    C C5 0.3063(2) 0.79459(9) 0.8560(2) 0.0508(6) Uani d . 1 . .
    H H5A 0.3428 0.8274 0.8170 0.061 Uiso calc R 1 . .
    C C6 0.2207(3) 0.80379(9) 0.9444(2) 0.0522(6) Uani d . 1 . .
    H H6A 0.1975 0.8428 0.9649 0.063 Uiso calc R 1 . .
    C C7 0.1645(2) 0.75432(9) 1.0074(2) 0.0425(5) Uani d . 1 . .
    C C8 0.0722(2) 0.76153(10) 1.0991(2) 0.0523(6) Uani d . 1 . .
    H H8A 0.0427 0.7997 1.1195 0.063 Uiso calc R 1 . .
    C C9 0.0264(2) 0.71247(10) 1.1575(2) 0.0495(6) Uani d . 1 . .
    H H9 -0.0353 0.7172 1.2176 0.059 Uiso calc R 1 . .
    C C10 0.07125(19) 0.65450(9) 1.12827(19) 0.0393(5) Uani d . 1 . .
    C C11 0.20282(19) 0.69525(8) 0.98025(18) 0.0343(4) Uani d . 1 . .
    C C12 0.29325(18) 0.68556(8) 0.88414(18) 0.0334(4) Uani d . 1 . .
    C C13 0.4357(2) 0.55479(10) 0.7305(2) 0.0475(5) Uani d . 1 . .
    H H13A 0.5202 0.5434 0.7752 0.071 Uiso calc R 1 . .
    H H13B 0.4450 0.5517 0.6435 0.071 Uiso calc R 1 . .
    H H13C 0.3638 0.5286 0.7527 0.071 Uiso calc R 1 . .
    C C14 0.0247(2) 0.60129(10) 1.1968(2) 0.0500(6) Uani d . 1 . .
    H H14A -0.0272 0.5751 1.1406 0.075 Uiso calc R 1 . .
    H H14B -0.0317 0.6144 1.2599 0.075 Uiso calc R 1 . .
    H H14C 0.1028 0.5802 1.2340 0.075 Uiso calc R 1 . .
    C C15 0.25751(18) 0.38985(8) 1.06962(18) 0.0315(4) Uani d . 1 . .
    C C16 0.21346(19) 0.37361(8) 1.18382(18) 0.0350(4) Uani d . 1 . .
    H H16 0.1813 0.4030 1.2350 0.042 Uiso calc R 1 . .
    C C17 0.2169(2) 0.31459(9) 1.22188(19) 0.0398(5) Uani d . 1 . .
    H H17 0.1887 0.3044 1.2989 0.048 Uiso calc R 1 . .
    C C18 0.2626(2) 0.27028(9) 1.1450(2) 0.0401(5) Uani d . 1 . .
    C C19 0.3045(2) 0.28577(9) 1.03029(19) 0.0408(5) Uani d . 1 . .
    H H19 0.3334 0.2561 0.9781 0.049 Uiso calc R 1 . .
    C C20 0.3033(2) 0.34506(9) 0.99351(19) 0.0374(4) Uani d . 1 . .
    H H20 0.3333 0.3552 0.9172 0.045 Uiso calc R 1 . .
    C C21 0.25521(18) 0.45407(9) 1.03250(17) 0.0326(4) Uani d . 1 . .
    O O9 0.38611(19) 0.56246(7) 0.35357(16) 0.0590(4) Uani d . 1 . .
    H H5W 0.3520 0.5320 0.3824 0.089 Uiso d R 1 . .
    H H6W 0.4632 0.5696 0.3884 0.089 Uiso d R 1 . .
    O O10 0.0934(2) 0.55782(10) 0.60222(17) 0.0801(6) Uani d . 1 . .
    H H7W 0.0195 0.5697 0.5695 0.120 Uiso d R 1 . .
    H H8W 0.1089 0.5228 0.5809 0.120 Uiso d R 1 . .
loop_
    _atom_site_aniso_label
    _atom_site_aniso_U_11
    _atom_site_aniso_U_22
    _atom_site_aniso_U_33
    _atom_site_aniso_U_12
    _atom_site_aniso_U_13
    _atom_site_aniso_U_23
    Co1 0.02697(15) 0.02584(15) 0.03723(16) 0.00085(9) 0.00663(10) 0.00142(10)
    O1 0.0339(7) 0.0294(7) 0.0479(8) 0.0028(5) 0.0117(6) 0.0027(6)
    O2 0.0354(7) 0.0328(7) 0.0457(8) -0.0002(6) 0.0131(6) 0.0061(6)
    O3 0.0890(13) 0.0308(8) 0.0644(11) 0.0015(8) 0.0237(10) 0.0087(7)
    O4 0.0313(7) 0.0439(8) 0.0428(8) 0.0022(6) 0.0042(6) 0.0025(6)
    O5 0.0323(7) 0.0644(10) 0.0423(8) -0.0086(7) 0.0028(6) 0.0030(7)
    O6 0.123(2) 0.0482(12) 0.1012(16) -0.0095(11) 0.0364(15) 0.0098(10)
    O7 0.0641(12) 0.0851(14) 0.0940(16) 0.0112(11) 0.0088(11) -0.0044(12)
    O8 0.0701(13) 0.0730(13) 0.0944(15) -0.0149(11) 0.0030(11) 0.0118(11)
    N1 0.0275(8) 0.0300(8) 0.0381(9) 0.0009(6) 0.0030(6) 0.0036(7)
    N2 0.0275(8) 0.0311(8) 0.0421(9) 0.0027(6) 0.0030(7) -0.0035(7)
    N3 0.0643(14) 0.0494(12) 0.0491(12) -0.0014(10) 0.0115(10) -0.0038(9)
    C1 0.0293(10) 0.0426(11) 0.0375(11) 0.0018(8) 0.0022(8) 0.0050(9)
    C2 0.0391(11) 0.0553(14) 0.0422(12) -0.0014(10) 0.0080(9) 0.0113(10)
    C3 0.0433(12) 0.0488(13) 0.0542(14) -0.0077(10) 0.0030(10) 0.0193(11)
    C4 0.0393(11) 0.0342(11) 0.0484(12) -0.0040(8) -0.0049(9) 0.0097(9)
    C5 0.0586(14) 0.0299(11) 0.0622(15) -0.0052(10) -0.0047(12) 0.0104(10)
    C6 0.0642(15) 0.0247(10) 0.0656(16) 0.0058(10) -0.0087(12) 0.0015(10)
    C7 0.0411(12) 0.0333(11) 0.0516(13) 0.0077(9) -0.0055(9) -0.0022(9)
    C8 0.0513(13) 0.0366(12) 0.0684(16) 0.0153(10) 0.0008(11) -0.0092(11)
    C9 0.0425(12) 0.0484(13) 0.0589(14) 0.0131(10) 0.0111(10) -0.0110(11)
    C10 0.0298(10) 0.0410(11) 0.0472(12) 0.0036(8) 0.0041(8) -0.0066(9)
    C11 0.0306(9) 0.0285(10) 0.0426(11) 0.0013(8) -0.0044(8) 0.0010(8)
    C12 0.0277(9) 0.0306(10) 0.0411(11) 0.0005(7) -0.0028(8) 0.0034(8)
    C13 0.0509(13) 0.0468(12) 0.0471(13) 0.0047(10) 0.0180(10) 0.0009(10)
    C14 0.0475(13) 0.0481(13) 0.0576(14) 0.0002(10) 0.0235(11) -0.0060(11)
    C15 0.0272(9) 0.0291(9) 0.0385(10) -0.0024(7) 0.0041(8) 0.0015(8)
    C16 0.0323(10) 0.0337(10) 0.0396(11) 0.0005(8) 0.0071(8) -0.0011(8)
    C17 0.0419(11) 0.0371(11) 0.0416(11) -0.0036(9) 0.0109(9) 0.0064(9)
    C18 0.0424(11) 0.0292(10) 0.0489(12) -0.0045(8) 0.0041(9) 0.0052(9)
    C19 0.0455(11) 0.0324(10) 0.0453(12) -0.0011(9) 0.0082(9) -0.0059(9)
    C20 0.0389(11) 0.0373(11) 0.0369(11) -0.0017(9) 0.0090(8) 0.0007(9)
    C21 0.0283(9) 0.0324(10) 0.0373(11) -0.0018(8) 0.0028(8) 0.0009(8)
    O9 0.0772(12) 0.0438(9) 0.0572(10) 0.0025(8) 0.0119(9) 0.0023(7)
    O10 0.0746(13) 0.1064(17) 0.0584(12) 0.0092(11) 0.0001(10) -0.0031(11)
_geom_special_details
;
All e.s.d.'s (except the e.s.d. in the dihedral angle between two l.s. planes)
are estimated using the full covariance matrix. The cell e.s.d.'s are taken
into account individually in the estimation of e.s.d.'s in distances, angles
and torsion angles; correlations between e.s.d.'s in cell parameters are only
used when they are defined by crystal symmetry. An approximate (isotropic)
treatment of cell e.s.d.'s is used for estimating e.s.d.'s involving l.s.
planes.
;
loop_
    _geom_bond_atom_site_label_1
    _geom_bond_atom_site_label_2
    _geom_bond_site_symmetry_2
    _geom_bond_distance
    _geom_bond_publ_flag
    Co1 O5 . 2.0685(14) Y
    Co1 O4 . 2.1187(14) Y
    Co1 N1 . 2.1213(15) Y
    Co1 N2 . 2.1357(15) Y
    Co1 O1 . 2.1425(13) Y
    Co1 O2 . 2.2311(13) Y
    O1 C21 . 1.273(2) ?
    O2 C21 . 1.270(2) ?
    O3 C18 . 1.362(2) ?
    O3 H3 . 0.82 ?
    O4 H1W . 0.82 ?
    O4 H2W . 0.83 ?
    O5 H3W . 0.82 ?
    O5 H4W . 0.81 ?
    O6 N3 . 1.229(3) ?
    O7 N3 . 1.249(3) ?
    O8 N3 . 1.229(3) ?
    N1 C1 . 1.334(2) ?
    N1 C12 . 1.368(2) ?
    N2 C10 . 1.338(2) ?
    N2 C11 . 1.365(2) ?
    C1 C2 . 1.409(3) ?
    C1 C13 . 1.488(3) ?
    C2 C3 . 1.352(3) ?
    C2 H2 . 0.93 ?
    C3 C4 . 1.403(3) ?
    C3 H3A . 0.93 ?
    C4 C12 . 1.407(3) ?
    C4 C5 . 1.428(3) ?
    C5 C6 . 1.341(3) ?
    C5 H5A . 0.93 ?
    C6 C7 . 1.430(3) ?
    C6 H6A . 0.93 ?
    C7 C11 . 1.406(3) ?
    C7 C8 . 1.407(3) ?
    C8 C9 . 1.358(3) ?
    C8 H8A . 0.93 ?
    C9 C10 . 1.408(3) ?
    C9 H9 . 0.93 ?
    C10 C14 . 1.490(3) ?
    C11 C12 . 1.439(3) ?
    C13 H13A . 0.96 ?
    C13 H13B . 0.96 ?
    C13 H13C . 0.96 ?
    C14 H14A . 0.96 ?
    C14 H14B . 0.96 ?
    C14 H14C . 0.96 ?
    C15 C20 . 1.392(3) ?
    C15 C16 . 1.394(3) ?
    C15 C21 . 1.485(3) ?
    C16 C17 . 1.377(3) ?
    C16 H16 . 0.93 ?
    C17 C18 . 1.390(3) ?
    C17 H17 . 0.93 ?
    C18 C19 . 1.386(3) ?
    C19 C20 . 1.379(3) ?
    C19 H19 . 0.93 ?
    C20 H20 . 0.93 ?
    O9 H5W . 0.83 ?
    O9 H6W . 0.83 ?
    O10 H7W . 0.82 ?
    O10 H8W . 0.83 ?
loop_
    _geom_angle_atom_site_label_1
    _geom_angle_atom_site_label_2
    _geom_angle_atom_site_label_3
    _geom_angle_site_symmetry_1
    _geom_angle_site_symmetry_3
    _geom_angle
    _geom_angle_publ_flag
    O5 Co1 O4 . . 177.28(6) ?
    O5 Co1 N1 . . 90.33(6) ?
    O4 Co1 N1 . . 89.97(6) ?
    O5 Co1 N2 . . 93.52(6) ?
    O4 Co1 N2 . . 89.19(6) ?
    N1 Co1 N2 . . 79.59(6) ?
    O5 Co1 O1 . . 87.63(6) ?
    O4 Co1 O1 . . 91.65(5) ?
    N1 Co1 O1 . . 170.71(6) ?
    N2 Co1 O1 . . 109.58(6) ?
    O5 Co1 O2 . . 91.17(6) ?
    O4 Co1 O2 . . 86.19(5) ?
    N1 Co1 O2 . . 110.90(5) ?
    N2 Co1 O2 . . 168.50(6) ?
    O1 Co1 O2 . . 60.11(5) ?
    C21 O1 Co1 . . 92.40(11) ?
    C21 O2 Co1 . . 88.46(11) ?
    C18 O3 H3 . . 109.5 ?
    Co1 O4 H1W . . 109.5 ?
    Co1 O4 H2W . . 117.1 ?
    H1W O4 H2W . . 110.5 ?
    Co1 O5 H3W . . 109.5 ?
    Co1 O5 H4W . . 132.1 ?
    H3W O5 H4W . . 117.1 ?
    C1 N1 C12 . . 118.60(16) ?
    C1 N1 Co1 . . 129.23(13) ?
    C12 N1 Co1 . . 112.14(12) ?
    C10 N2 C11 . . 118.69(16) ?
    C10 N2 Co1 . . 129.48(13) ?
    C11 N2 Co1 . . 111.83(12) ?
    O6 N3 O8 . . 120.4(2) ?
    O6 N3 O7 . . 122.0(2) ?
    O8 N3 O7 . . 117.6(2) ?
    N1 C1 C2 . . 121.30(19) ?
    N1 C1 C13 . . 118.61(17) ?
    C2 C1 C13 . . 120.09(19) ?
    C3 C2 C1 . . 120.4(2) ?
    C3 C2 H2 . . 119.8 ?
    C1 C2 H2 . . 119.8 ?
    C2 C3 C4 . . 119.94(19) ?
    C2 C3 H3A . . 120.0 ?
    C4 C3 H3A . . 120.0 ?
    C3 C4 C12 . . 117.17(19) ?
    C3 C4 C5 . . 123.1(2) ?
    C12 C4 C5 . . 119.7(2) ?
    C6 C5 C4 . . 121.0(2) ?
    C6 C5 H5A . . 119.5 ?
    C4 C5 H5A . . 119.5 ?
    C5 C6 C7 . . 120.8(2) ?
    C5 C6 H6A . . 119.6 ?
    C7 C6 H6A . . 119.6 ?
    C11 C7 C8 . . 116.9(2) ?
    C11 C7 C6 . . 120.0(2) ?
    C8 C7 C6 . . 123.0(2) ?
    C9 C8 C7 . . 119.7(2) ?
    C9 C8 H8A . . 120.2 ?
    C7 C8 H8A . . 120.2 ?
    C8 C9 C10 . . 120.7(2) ?
    C8 C9 H9 . . 119.7 ?
    C10 C9 H9 . . 119.7 ?
    N2 C10 C9 . . 120.96(19) ?
    N2 C10 C14 . . 118.91(17) ?
    C9 C10 C14 . . 120.12(19) ?
    N2 C11 C7 . . 123.02(19) ?
    N2 C11 C12 . . 118.08(16) ?
    C7 C11 C12 . . 118.90(18) ?
    N1 C12 C4 . . 122.56(18) ?
    N1 C12 C11 . . 118.00(16) ?
    C4 C12 C11 . . 119.42(18) ?
    C1 C13 H13A . . 109.5 ?
    C1 C13 H13B . . 109.5 ?
    H13A C13 H13B . . 109.5 ?
    C1 C13 H13C . . 109.5 ?
    H13A C13 H13C . . 109.5 ?
    H13B C13 H13C . . 109.5 ?
    C10 C14 H14A . . 109.5 ?
    C10 C14 H14B . . 109.5 ?
    H14A C14 H14B . . 109.5 ?
    C10 C14 H14C . . 109.5 ?
    H14A C14 H14C . . 109.5 ?
    H14B C14 H14C . . 109.5 ?
    C20 C15 C16 . . 118.73(17) ?
    C20 C15 C21 . . 121.77(17) ?
    C16 C15 C21 . . 119.49(17) ?
    C17 C16 C15 . . 120.86(18) ?
    C17 C16 H16 . . 119.6 ?
    C15 C16 H16 . . 119.6 ?
    C16 C17 C18 . . 119.85(18) ?
    C16 C17 H17 . . 120.1 ?
    C18 C17 H17 . . 120.1 ?
    O3 C18 C19 . . 123.33(19) ?
    O3 C18 C17 . . 116.85(18) ?
    C19 C18 C17 . . 119.79(18) ?
    C20 C19 C18 . . 120.15(19) ?
    C20 C19 H19 . . 119.9 ?
    C18 C19 H19 . . 119.9 ?
    C19 C20 C15 . . 120.59(19) ?
    C19 C20 H20 . . 119.7 ?
    C15 C20 H20 . . 119.7 ?
    O2 C21 O1 . . 119.03(18) ?
    O2 C21 C15 . . 121.20(17) ?
    O1 C21 C15 . . 119.77(16) ?
    H5W O9 H6W . . 111.3 ?
    H7W O10 H8W . . 110.8 ?
loop_
    _geom_torsion_atom_site_label_1
    _geom_torsion_atom_site_label_2
    _geom_torsion_atom_site_label_3
    _geom_torsion_atom_site_label_4
    _geom_torsion_site_symmetry_1
    _geom_torsion_site_symmetry_2
    _geom_torsion_site_symmetry_3
    _geom_torsion_site_symmetry_4
    _geom_torsion
    _geom_torsion_publ_flag
    O5 Co1 O1 C21 . . . . 93.01(11) ?
    O4 Co1 O1 C21 . . . . -84.36(11) ?
    N2 Co1 O1 C21 . . . . -174.09(11) ?
    O2 Co1 O1 C21 . . . . 0.29(10) ?
    O5 Co1 O2 C21 . . . . -86.88(11) ?
    O4 Co1 O2 C21 . . . . 93.81(11) ?
    N1 Co1 O2 C21 . . . . -177.68(10) ?
    N2 Co1 O2 C21 . . . . 27.2(3) ?
    O1 Co1 O2 C21 . . . . -0.29(10) ?
    O5 Co1 N1 C1 . . . . -83.02(16) ?
    O4 Co1 N1 C1 . . . . 94.28(16) ?
    N2 Co1 N1 C1 . . . . -176.54(17) ?
    O2 Co1 N1 C1 . . . . 8.36(18) ?
    O5 Co1 N1 C12 . . . . 98.92(13) ?
    O4 Co1 N1 C12 . . . . -83.79(12) ?
    N2 Co1 N1 C12 . . . . 5.40(12) ?
    O2 Co1 N1 C12 . . . . -169.70(11) ?
    O5 Co1 N2 C10 . . . . 87.09(17) ?
    O4 Co1 N2 C10 . . . . -93.10(17) ?
    N1 Co1 N2 C10 . . . . 176.78(18) ?
    O1 Co1 N2 C10 . . . . -1.64(18) ?
    O2 Co1 N2 C10 . . . . -26.8(4) ?
    O5 Co1 N2 C11 . . . . -93.90(13) ?
    O4 Co1 N2 C11 . . . . 85.91(13) ?
    N1 Co1 N2 C11 . . . . -4.21(12) ?
    O1 Co1 N2 C11 . . . . 177.37(12) ?
    O2 Co1 N2 C11 . . . . 152.2(2) ?
    C12 N1 C1 C2 . . . . 0.8(3) ?
    Co1 N1 C1 C2 . . . . -177.17(14) ?
    C12 N1 C1 C13 . . . . -179.64(17) ?
    Co1 N1 C1 C13 . . . . 2.4(3) ?
    N1 C1 C2 C3 . . . . 1.2(3) ?
    C13 C1 C2 C3 . . . . -178.3(2) ?
    C1 C2 C3 C4 . . . . -1.6(3) ?
    C2 C3 C4 C12 . . . . 0.0(3) ?
    C2 C3 C4 C5 . . . . -178.5(2) ?
    C3 C4 C5 C6 . . . . 175.1(2) ?
    C12 C4 C5 C6 . . . . -3.3(3) ?
    C4 C5 C6 C7 . . . . 0.9(4) ?
    C5 C6 C7 C11 . . . . 2.4(3) ?
    C5 C6 C7 C8 . . . . -178.8(2) ?
    C11 C7 C8 C9 . . . . 0.9(3) ?
    C6 C7 C8 C9 . . . . -178.0(2) ?
    C7 C8 C9 C10 . . . . 0.6(3) ?
    C11 N2 C10 C9 . . . . 0.2(3) ?
    Co1 N2 C10 C9 . . . . 179.14(15) ?
    C11 N2 C10 C14 . . . . -178.51(18) ?
    Co1 N2 C10 C14 . . . . 0.4(3) ?
    C8 C9 C10 N2 . . . . -1.2(3) ?
    C8 C9 C10 C14 . . . . 177.5(2) ?
    C10 N2 C11 C7 . . . . 1.4(3) ?
    Co1 N2 C11 C7 . . . . -177.69(15) ?
    C10 N2 C11 C12 . . . . -178.40(17) ?
    Co1 N2 C11 C12 . . . . 2.5(2) ?
    C8 C7 C11 N2 . . . . -2.0(3) ?
    C6 C7 C11 N2 . . . . 176.94(19) ?
    C8 C7 C11 C12 . . . . 177.86(18) ?
    C6 C7 C11 C12 . . . . -3.2(3) ?
    C1 N1 C12 C4 . . . . -2.5(3) ?
    Co1 N1 C12 C4 . . . . 175.82(14) ?
    C1 N1 C12 C11 . . . . 175.81(17) ?
    Co1 N1 C12 C11 . . . . -5.9(2) ?
    C3 C4 C12 N1 . . . . 2.1(3) ?
    C5 C4 C12 N1 . . . . -179.36(18) ?
    C3 C4 C12 C11 . . . . -176.18(18) ?
    C5 C4 C12 C11 . . . . 2.4(3) ?
    N2 C11 C12 N1 . . . . 2.4(3) ?
    C7 C11 C12 N1 . . . . -177.50(17) ?
    N2 C11 C12 C4 . . . . -179.31(17) ?
    C7 C11 C12 C4 . . . . 0.8(3) ?
    C20 C15 C16 C17 . . . . 1.0(3) ?
    C21 C15 C16 C17 . . . . -178.71(17) ?
    C15 C16 C17 C18 . . . . -1.1(3) ?
    C16 C17 C18 O3 . . . . 178.27(19) ?
    C16 C17 C18 C19 . . . . 0.0(3) ?
    O3 C18 C19 C20 . . . . -176.9(2) ?
    C17 C18 C19 C20 . . . . 1.2(3) ?
    C18 C19 C20 C15 . . . . -1.4(3) ?
    C16 C15 C20 C19 . . . . 0.2(3) ?
    C21 C15 C20 C19 . . . . 179.93(18) ?
    Co1 O2 C21 O1 . . . . 0.49(17) ?
    Co1 O2 C21 C15 . . . . -179.24(16) ?
    Co1 O1 C21 O2 . . . . -0.51(17) ?
    Co1 O1 C21 C15 . . . . 179.23(15) ?
    C20 C15 C21 O2 . . . . -21.5(3) ?
    C16 C15 C21 O2 . . . . 158.19(18) ?
    C20 C15 C21 O1 . . . . 158.77(18) ?
    C16 C15 C21 O1 . . . . -21.5(3) ?
loop_
    _geom_hbond_atom_site_label_D
    _geom_hbond_atom_site_label_H
    _geom_hbond_atom_site_label_A
    _geom_hbond_site_symmetry_A
    _geom_hbond_distance_DH
    _geom_hbond_distance_HA
    _geom_hbond_distance_DA
    _geom_hbond_angle_DHA
    O10 H8W O6 . 0.83 2.26 2.960(3) 142
    O9 H5W O6 . 0.83 2.09 2.904(3) 169
    O9 H6W O7 3_666 0.83 2.09 2.888(3) 161
    O10 H7W O8 3_566 0.83 2.01 2.829(3) 169
    O5 H4W O10 . 0.81 1.93 2.720(2) 167
    O4 H2W O2 3_667 0.83 2.01 2.846(2) 180
    O5 H3W O1 3_567 0.82 2.05 2.826(2) 157
    O4 H1W O9 1_556 0.82 1.96 2.758(2) 164
    O3 H3 O8 4_566 0.82 2.57 3.133(3) 127
    O3 H3 O7 4_566 0.82 2.07 2.861(3) 164
data_global
_journal_date_recd_electronic     2008-10-28
_journal_date_accepted     2008-11-16
_journal_name_full     'Acta Crystallographica, Section E'
_journal_year     2008
_journal_volume     64
_journal_issue     12
_journal_page_first     m1591
_journal_page_last     m1592
_journal_paper_category     QM
_journal_coeditor_code     CI2703
_publ_contact_author_name     'Peizheng Zhao'
_publ_contact_author_address
;
College of Chemistry and Environmental Science, Henan Normal University,
Xinxiang 453007, People's Republic of China
;
_publ_contact_author_email     'pz_zhao@hotmail.com'
_publ_contact_author_fax     '86-373-3326544'
_publ_contact_author_phone     '86-373-3326544'
_publ_section_title
;\
Diaqua(2,9-dimethyl-1,10-phenanthroline-\k^2^<i>N</i>,<i>N</i>')(4-\
hydroxybenzoato-\k^2^<i>O</i>,<i>O</i>')cobalt(II) nitrate dihydrate
;
loop_
    _publ_author_name
    _publ_author_footnote
    _publ_author_address
    'Zhai, Cuiping' .
;
College of Chemistry and Chemical Engineering, Henan University, Kaifeng 475001,
People's Republic of China
;
    'Yan, Fengmei' .
;
Department of Chemistry and Chemical Engineering, Huanghuai University,
Zhumadian 463000, People's Republic of China
;
    'Zhao, Peizheng' .
;
College of Chemistry and Environmental Science, Henan Normal University,
Xinxiang 453007, People's Republic of China
;
