# Supplementary material for: Diaqua­(2,9-dimethyl-1,10-phenanthroline-κ2 N,N′)(4-hydroxy­benzoato-κ2 O,O′)cobalt(II) nitrate dihydrate
Source: Acta Crystallogr Sect E Struct Rep Online. 2008 Nov 22;64(Pt 12):m1591–2. doi: 10.1107/S1600536808038117 (PMC2959819; doi:10.1107/S1600536808038117)
Supplement: Supplementary file 2 [file e-64-m1591-Isup2.hkl]

# 
# h,k,l, Fc-squared, Fo-squared, sigma(Fo-squared) and status flag 
# 
data_I
_shelx_title ' A in P2(1)/c' 
_shelx_refln_list_code          4 
_shelx_F_calc_maximum      341.16 
_exptl_crystal_F_000      1116.00 
_reflns_d_resolution_high  0.8254 
 
loop_ 
 _symmetry_equiv_pos_as_xyz 
 'x, y, z' 
 '-x, y+1/2, -z+1/2' 
 '-x, -y, -z' 
 'x, -y-1/2, z-1/2' 
 
_cell_length_a     9.8001 
_cell_length_b    22.2638 
_cell_length_c    10.8676 
_cell_angle_alpha  90.000 
_cell_angle_beta   94.602 
_cell_angle_gamma  90.000 
 
_shelx_F_squared_multiplier     1.000 
 
loop_ 
 _refln_index_h 
 _refln_index_k 
 _refln_index_l 
 _refln_F_squared_calc 
 _refln_F_squared_meas 
 _refln_F_squared_sigma 
 _refln_observed_status 
   2   0   0    74620.77    73738.49   1652.63 o 
   3   0   0     3555.39     3531.51     34.00 o 
   4   0   0     6927.76     6619.78     74.85 o 
   5   0   0      120.79      145.31      6.60 o 
   6   0   0     6702.10     6932.97     66.76 o 
   7   0   0        1.79       -4.16      3.15 o 
   8   0   0       85.84       81.23      6.90 o 
   9   0   0       52.71       58.11     21.17 o 
  10   0   0      809.16      759.30     37.26 o 
  11   0   0       86.48       92.25     18.58 o 
   1   1   0     4258.33     4217.41     63.34 o 
   2   1   0      142.70      142.50      3.07 o 
   3   1   0    19160.07    19990.22    115.93 o 
   4   1   0      528.63      490.64      6.82 o 
   5   1   0      721.90      692.64      9.08 o 
   6   1   0      404.20      455.09      8.07 o 
   7   1   0      171.26      198.20      6.06 o 
   8   1   0        0.07       -2.89      3.16 o 
   9   1   0       64.67       69.00      6.53 o 
  10   1   0       55.95       81.72     13.22 o 
  11   1   0      185.47      174.51     21.29 o 
   1   2   0       72.86       75.64      2.35 o 
   2   2   0        7.11       12.51      1.28 o 
   3   2   0      648.89      613.72      9.28 o 
   4   2   0        5.87        8.94      2.37 o 
   5   2   0      264.43      255.61      5.67 o 
   6   2   0     3512.14     3554.19     28.01 o 
   7   2   0      256.49      248.49      6.67 o 
   8   2   0     1657.91     1711.29     21.09 o 
   9   2   0       45.33       33.25      5.47 o 
  10   2   0      448.83      460.90     20.88 o 
  11   2   0        0.27       -2.01      8.46 o 
   1   3   0      787.94      695.59      6.71 o 
   2   3   0     1237.50     1153.91      9.57 o 
   3   3   0      854.38      883.66      8.90 o 
   4   3   0       11.60        4.52      1.76 o 
   5   3   0     7170.21     7268.39     48.00 o 
   6   3   0        0.54       -1.64      2.24 o 
   7   3   0     3918.78     3866.69     31.25 o 
   8   3   0        0.97        4.65      3.44 o 
   9   3   0      106.50      108.32     10.19 o 
  10   3   0       84.68       99.38     12.05 o 
  11   3   0      234.54      226.38     17.25 o 
   0   4   0        1.79        4.61      2.75 o 
   1   4   0      323.59      385.13      6.73 o 
   2   4   0      471.11      458.55      6.90 o 
   3   4   0       69.91       60.47      2.78 o 
   4   4   0      346.52      343.07      6.52 o 
   5   4   0      443.68      410.74      7.15 o 
   6   4   0       13.47       21.85      3.54 o 
   7   4   0       29.23       24.71      4.31 o 
   8   4   0      246.81      231.53      8.10 o 
   9   4   0        4.85        2.94      5.22 o 
  10   4   0        0.43       10.25     10.03 o 
  11   4   0      104.58      123.73     14.24 o 
   1   5   0     7237.49     7003.14     46.94 o 
   2   5   0      274.01      322.39      5.03 o 
   3   5   0     3450.94     3408.14     24.12 o 
   4   5   0      468.62      455.96      8.54 o 
   5   5   0     2650.56     2599.12     21.59 o 
   6   5   0     1061.59     1102.07     18.53 o 
   7   5   0     2625.04     2566.00     25.84 o 
   8   5   0      349.16      398.13     10.21 o 
   9   5   0      156.04      150.89     10.08 o 
  10   5   0      137.83      136.52     10.62 o 
  11   5   0      190.39      197.15     19.09 o 
   0   6   0    20115.91    19919.37    199.79 o 
   1   6   0      146.62      190.79      4.54 o 
   2   6   0       13.61       17.36      2.08 o 
   3   6   0     1031.56     1129.40     10.98 o 
   4   6   0     1091.74      936.81     10.53 o 
   5   6   0      437.08      437.94      7.62 o 
   6   6   0     7194.45     7202.63     49.60 o 
   7   6   0       21.23       21.82      3.37 o 
   8   6   0     2788.88     2805.69     29.52 o 
   9   6   0        1.79        0.07      5.74 o 
  10   6   0      753.68      750.16     20.90 o 
  11   6   0       50.78       72.80     16.92 o 
   1   7   0     2067.27     1969.99     16.99 o 
   2   7   0     1521.50     1572.76     15.09 o 
   3   7   0        6.62       12.83      1.86 o 
   4   7   0       78.20       87.68      3.55 o 
   5   7   0     1298.67     1364.51     14.38 o 
   6   7   0       37.87       52.50      3.86 o 
   7   7   0     1051.07     1025.87     13.73 o 
   8   7   0      150.49      177.83      7.55 o 
   9   7   0      100.38       95.07     11.15 o 
  10   7   0      122.13      118.64     10.38 o 
  11   7   0        0.33        0.00     12.91 o 
   0   8   0    10777.60    10265.40    133.67 o 
   1   8   0      360.32      382.25      6.40 o 
   2   8   0     2427.83     2439.05     21.21 o 
   3   8   0        4.97        4.98      2.15 o 
   4   8   0    11135.76    11102.12     69.55 o 
   5   8   0        5.88        3.16      2.26 o 
   6   8   0    10698.45    10782.44     70.40 o 
   7   8   0       67.71       68.02      4.50 o 
   8   8   0     1105.90     1131.24     17.38 o 
   9   8   0      318.61      321.65     11.67 o 
  10   8   0       81.07       80.43     11.87 o 
  11   8   0       17.81       11.10     14.64 o 
   1   9   0     6046.17     5846.94     42.35 o 
   2   9   0     2190.97     2304.62     20.82 o 
   3   9   0     3805.99     4354.60     30.69 o 
   4   9   0      163.55      148.06      5.89 o 
   5   9   0     1453.57     1543.15     17.33 o 
   6   9   0       82.93       98.82      4.82 o 
   7   9   0      260.80      265.88      7.44 o 
   8   9   0        0.33       -0.59      6.19 o 
   9   9   0       57.61       56.18      8.75 o 
  10   9   0      215.66      223.91     28.69 o 
  11   9   0       21.04       -4.80     12.28 o 
   0  10   0     2699.42     2553.17     26.98 o 
   1  10   0        9.03       22.52      2.80 o 
   2  10   0      238.26      274.81      6.37 o 
   3  10   0       74.46       97.72      3.60 o 
   4  10   0       82.35      138.51      4.83 o 
   5  10   0     1001.28     1073.86     13.00 o 
   6  10   0     1758.27     1767.33     18.50 o 
   7  10   0      230.79      237.39      9.51 o 
   8  10   0       96.52      118.63      8.28 o 
   9  10   0        0.15       -3.47      5.29 o 
  10  10   0      698.66      684.42     26.30 o 
   1  11   0    24328.56    24157.03    173.74 o 
   2  11   0      210.29      300.42     10.04 o 
   3  11   0      651.87      632.40     10.40 o 
   4  11   0      535.42      507.41      9.81 o 
   5  11   0     1627.27     1546.46     24.12 o 
   6  11   0        7.79        4.81      3.17 o 
   7  11   0     1550.68     1513.43     23.18 o 
   8  11   0      114.33      140.81      9.79 o 
   9  11   0      945.82      889.88     22.58 o 
  10  11   0       35.74       37.48     10.21 o 
   0  12   0     3423.25     3768.56     38.09 o 
   1  12   0        1.11        9.11      3.86 o 
   2  12   0     1114.41     1256.82     15.03 o 
   3  12   0     1598.41     1659.67     25.69 o 
   4  12   0       41.78       65.76      4.47 o 
   5  12   0      206.35      189.19      6.88 o 
   6  12   0        4.25        5.81      3.54 o 
   7  12   0       28.27       37.41      5.64 o 
   8  12   0        3.72       10.10      5.59 o 
   9  12   0       98.90      113.24     10.17 o 
  10  12   0       82.44       78.63     16.25 o 
   1  13   0     6903.58     6545.71     56.49 o 
   2  13   0        3.06        0.55      2.37 o 
   3  13   0      451.84      440.27      9.26 o 
   4  13   0       49.08       55.02      4.48 o 
   5  13   0      626.75      610.68     11.91 o 
   6  13   0      179.10      185.71      8.26 o 
   7  13   0      683.91      720.84     16.22 o 
   8  13   0      123.90      130.99     10.32 o 
   9  13   0      204.60      224.97     13.11 o 
  10  13   0      114.92       96.95     12.94 o 
   0  14   0     2362.11     2270.90     37.79 o 
   1  14   0       63.37       77.01      5.93 o 
   2  14   0     1194.65     1174.13     16.60 o 
   3  14   0       28.95       24.07      3.56 o 
   4  14   0     1086.37     1068.52     15.55 o 
   5  14   0      122.96      122.74      8.43 o 
   6  14   0      792.18      821.82     14.71 o 
   7  14   0       41.94       35.32     10.37 o 
   8  14   0      121.03      119.39     14.48 o 
   9  14   0        1.33       -4.13      5.92 o 
  10  14   0      107.35      101.54     13.64 o 
   1  15   0     1293.74     1316.10     19.68 o 
   2  15   0      139.27      122.32      5.52 o 
   3  15   0      351.76      353.87      8.85 o 
   4  15   0      578.16      570.06     11.55 o 
   5  15   0        8.56        7.39      3.67 o 
   6  15   0      109.43      106.72     11.45 o 
   7  15   0       23.07       21.89      5.49 o 
   8  15   0        3.82        2.58      5.98 o 
   9  15   0      129.41      121.77     12.36 o 
   0  16   0     2861.50     2713.20     63.03 o 
   1  16   0        0.05       -1.91      4.43 o 
   2  16   0     2471.28     2494.59     30.19 o 
   3  16   0      942.04      921.67     15.00 o 
   4  16   0      341.18      340.17     15.29 o 
   5  16   0      989.69      961.61     16.23 o 
   6  16   0      694.76      713.37     15.36 o 
   7  16   0      446.52      488.02     22.71 o 
   8  16   0      409.67      426.15     22.42 o 
   9  16   0       47.89       47.46      8.92 o 
   1  17   0     3757.15     3681.47     39.83 o 
   2  17   0      394.00      353.87     11.17 o 
   3  17   0     3269.71     3221.52     48.43 o 
   4  17   0       66.28       78.36      5.80 o 
   5  17   0      377.27      395.39     10.86 o 
   6  17   0      152.58      163.88      9.83 o 
   7  17   0      658.78      639.02     23.31 o 
   8  17   0       61.24       63.88      9.31 o 
   9  17   0      185.07      153.02     12.24 o 
   0  18   0      860.28      757.56     32.67 o 
   1  18   0       26.11       44.67      5.68 o 
   2  18   0       22.41       22.77      5.27 o 
   3  18   0       17.24        8.08      4.84 o 
   4  18   0      167.24      157.45      8.59 o 
   5  18   0        1.94        4.73      4.83 o 
   6  18   0      906.30      823.24     30.87 o 
   7  18   0       19.48       15.50     10.63 o 
   8  18   0      297.26      307.58     15.47 o 
   1  19   0      379.70      415.53     13.70 o 
   2  19   0     1126.03     1055.46     25.65 o 
   3  19   0      408.58      405.74     18.02 o 
   4  19   0        4.67        5.15      4.85 o 
   5  19   0     1603.29     1668.80     26.64 o 
   6  19   0        0.45        3.11      6.00 o 
   7  19   0     1286.14     1322.58     36.62 o 
   8  19   0       42.37       42.40     10.96 o 
   0  20   0       17.65       36.97      8.22 o 
   1  20   0      816.47      827.33     17.84 o 
   2  20   0      145.37      133.07      8.55 o 
   3  20   0      233.78      232.28     13.26 o 
   4  20   0        7.08       -6.25      6.41 o 
   5  20   0        1.23        1.34      5.14 o 
   6  20   0       90.13       82.44      9.51 o 
   7  20   0        0.27        2.74     15.66 o 
   1  21   0     1430.30     1439.84     24.55 o 
   2  21   0      168.99      179.13      9.75 o 
   3  21   0      845.15      850.98     18.89 o 
   4  21   0       39.99       37.78      6.51 o 
   5  21   0      963.59      973.21     20.94 o 
   6  21   0      222.25      222.87     17.85 o 
   7  21   0      295.49      323.31     20.01 o 
   0  22   0     1477.43     1451.34     35.76 o 
   1  22   0        8.54        3.92      5.14 o 
   2  22   0      560.11      578.99     16.05 o 
   3  22   0       15.01       17.07      9.29 o 
   4  22   0      225.91      229.92     20.29 o 
   5  22   0       13.11        6.23      5.80 o 
   6  22   0      116.28      110.48     12.99 o 
   1  23   0       22.67       16.86      5.84 o 
   2  23   0       16.45       19.68      6.19 o 
   3  23   0        1.39       10.71      5.79 o 
   4  23   0      130.32      129.60      9.73 o 
   5  23   0        0.81        1.78      5.71 o 
   6  23   0       13.52        8.36      8.74 o 
   0  24   0      561.61      563.87     23.77 o 
   1  24   0        8.77       16.16      6.15 o 
   2  24   0      506.89      509.48     16.17 o 
   3  24   0        9.23        9.44      6.29 o 
   4  24   0      279.70      304.92     17.41 o 
   5  24   0       23.38       11.00      6.63 o 
   1  25   0      413.05      456.81     18.29 o 
   2  25   0       67.68       74.74      8.66 o 
   3  25   0      325.16      311.96     13.75 o 
   4  25   0      128.20      130.50     10.42 o 
   0  26   0        2.87        9.72     12.47 o 
   1  26   0        0.31        2.62      6.22 o 
   2  26   0        1.42        2.19      6.08 o 
   3  26   0       16.22        7.45      6.83 o 
 -11   1   1        5.89        8.12     13.58 o 
 -10   1   1      560.85      542.85     21.61 o 
  -9   1   1      120.54      119.36      7.91 o 
  -8   1   1      668.94      647.89     14.73 o 
  -7   1   1        0.78        4.54      2.51 o 
  -6   1   1       46.16       42.98      4.15 o 
  -5   1   1        0.02       -0.71      1.65 o 
  -4   1   1     1510.67     1515.76     13.29 o 
  -3   1   1      960.67     1063.38     10.24 o 
  -2   1   1     7263.05     7338.80     54.92 o 
  -1   1   1       83.77       74.62      2.35 o 
   1   1   1      277.35      270.44      5.96 o 
   2   1   1    16854.52    17965.82    114.04 o 
   3   1   1     1891.81     1894.38     14.78 o 
   4   1   1    14295.36    14367.01     86.20 o 
   5   1   1      354.52      251.49      5.57 o 
   6   1   1     3339.68     3443.38     27.36 o 
   7   1   1      106.36      114.98      4.90 o 
   8   1   1       18.49       24.37      3.65 o 
   9   1   1        7.27        6.46      6.19 o 
  10   1   1      422.64      443.93     21.45 o 
  11   1   1      226.73      220.31     16.90 o 
 -11   2   1      517.20      535.76     24.05 o 
 -10   2   1       37.89       38.72      6.55 o 
  -9   2   1     1562.26     1603.04     28.46 o 
  -8   2   1        9.52       10.99      5.90 o 
  -7   2   1     1486.24     1430.03     15.83 o 
  -6   2   1       58.31       60.32      4.52 o 
  -5   2   1      241.32      222.68      5.19 o 
  -4   2   1       21.07       24.02      2.03 o 
  -3   2   1     4414.91     4233.83     27.95 o 
  -2   2   1      145.77      168.42      3.55 o 
  -1   2   1     4282.19     4396.74     29.72 o 
   0   2   1     4008.74     3870.16     41.28 o 
   1   2   1    22075.02    22613.96    224.73 o 
   2   2   1     5916.41     6177.35     41.53 o 
   3   2   1      559.39      666.44      8.81 o 
   4   2   1     1107.66     1221.83     11.87 o 
   5   2   1      890.04      839.03     11.47 o 
   6   2   1     1127.79     1174.70     13.44 o 
   7   2   1      385.81      360.97      7.89 o 
   8   2   1      130.94      121.10      6.14 o 
   9   2   1      144.85      159.52     10.19 o 
  10   2   1        7.43        2.06     14.56 o 
  11   2   1      353.43      354.13     26.97 o 
 -11   3   1        7.49       13.60      8.82 o 
 -10   3   1      482.36      495.93     16.25 o 
  -9   3   1       64.60       82.67      7.22 o 
  -8   3   1     1007.92      984.63     18.06 o 
  -7   3   1       94.99       90.61      6.45 o 
  -6   3   1      802.42      875.58     11.17 o 
  -5   3   1        0.07       -2.52      1.68 o 
  -4   3   1      261.67      307.88      8.51 o 
  -3   3   1      416.94      489.74      6.62 o 
  -2   3   1     8232.50     8040.45     59.74 o 
  -1   3   1      670.78      639.25      8.60 o 
   0   3   1       12.70        3.81      1.06 o 
   1   3   1       47.54       48.74      2.12 o 
   2   3   1     4917.44     4975.86     31.53 o 
   3   3   1     1222.14     1313.01     11.62 o 
   4   3   1      473.01      497.40      7.13 o 
   5   3   1     1405.81     1465.27     14.57 o 
   6   3   1       69.45       77.19      4.00 o 
   7   3   1      357.17      364.72      8.09 o 
   8   3   1       21.03       20.04      4.11 o 
   9   3   1       76.88       90.61      8.45 o 
  10   3   1      183.80      175.51     14.81 o 
  11   3   1        0.43        7.99      8.70 o 
 -11   4   1      253.66      269.39     14.76 o 
 -10   4   1       68.82       74.02      7.63 o 
  -9   4   1      461.84      487.69     13.71 o 
  -8   4   1       13.68       11.55      4.50 o 
  -7   4   1     3652.29     3611.44     33.20 o 
  -6   4   1      324.95      363.80      7.23 o 
  -5   4   1     2637.63     2577.91     28.29 o 
  -4   4   1       57.65       47.90      2.62 o 
  -3   4   1     9717.65     9605.56     58.66 o 
  -2   4   1      843.80      875.16      8.23 o 
  -1   4   1    34164.53    34164.92    399.56 o 
   0   4   1      221.71      215.97      3.62 o 
   1   4   1      745.96      757.72      7.85 o 
   2   4   1      159.00      174.35      4.05 o 
   3   4   1     8064.50     7523.93     47.27 o 
   4   4   1      835.63      903.25     10.10 o 
   5   4   1    13432.25    13346.57     82.46 o 
   6   4   1      275.11      254.40      6.45 o 
   7   4   1     1874.98     1806.83     22.28 o 
   8   4   1      124.14      131.67      6.46 o 
   9   4   1      755.46      785.72     37.16 o 
  10   4   1      357.58      323.44     18.25 o 
  11   4   1      519.70      534.48     24.57 o 
 -11   5   1       92.38      102.30     10.74 o 
 -10   5   1      201.28      213.23     13.56 o 
  -9   5   1       51.52       52.28      6.30 o 
  -8   5   1      649.22      643.89     14.72 o 
  -7   5   1       12.69       13.56      3.84 o 
  -6   5   1     4941.96     4910.21     37.04 o 
  -5   5   1      748.13      814.39     10.18 o 
  -4   5   1     3773.62     3825.57     29.85 o 
  -3   5   1      163.93      176.70      4.07 o 
  -2   5   1      684.34      741.51      9.02 o 
  -1   5   1      363.00      344.46      5.35 o 
   0   5   1      465.31      507.96      6.16 o 
   1   5   1      141.75      115.39      3.42 o 
   2   5   1      224.76      221.87      4.29 o 
   3   5   1      708.02      761.17      8.52 o 
   4   5   1     3779.49     3794.88     27.63 o 
   5   5   1       66.14       87.04      3.92 o 
   6   5   1     2035.95     2045.34     19.46 o 
   7   5   1       11.21        8.28      3.06 o 
   8   5   1      256.78      229.12      8.07 o 
   9   5   1       65.96       54.47      6.31 o 
  10   5   1      204.01      208.70     15.65 o 
  11   5   1       44.72       55.55     13.30 o 
 -11   6   1       59.65       56.10      9.05 o 
 -10   6   1       23.05       27.97      7.25 o 
  -9   6   1      244.52      259.82     10.65 o 
  -8   6   1      123.46      123.22      6.56 o 
  -7   6   1     2161.83     2192.82     24.05 o 
  -6   6   1       70.37       75.69      5.87 o 
  -5   6   1     5726.68     5661.58     39.40 o 
  -4   6   1      617.27      710.70      8.91 o 
  -3   6   1    14751.69    15008.79     94.11 o 
  -2   6   1     3543.60     3597.77     24.61 o 
  -1   6   1      553.08      536.66      7.00 o 
   0   6   1      491.61      495.63      6.43 o 
   1   6   1     4018.15     4075.72     29.82 o 
   2   6   1      570.93      576.25      6.80 o 
   3   6   1     2812.38     2640.86     20.17 o 
   4   6   1      129.77      135.30      4.91 o 
   5   6   1     9087.46     9328.45     60.41 o 
   6   6   1     1065.13     1070.50     13.27 o 
   7   6   1     1135.85     1079.90     14.13 o 
   8   6   1        1.29        3.18      3.57 o 
   9   6   1      172.10      169.04      8.98 o 
  10   6   1      112.46       89.85     12.19 o 
  11   6   1      135.08      137.39     14.92 o 
 -11   7   1        8.87       -2.80      7.68 o 
 -10   7   1      166.71      164.49     11.26 o 
  -9   7   1      279.47      274.18     11.00 o 
  -8   7   1     2850.69     2814.65     29.86 o 
  -7   7   1       11.05       14.52      3.58 o 
  -6   7   1     3334.19     3381.99     27.65 o 
  -5   7   1        0.39       -1.69      1.95 o 
  -4   7   1     6703.02     7001.97     46.16 o 
  -3   7   1      277.51      289.72      7.17 o 
  -2   7   1     9734.86     9937.88     60.70 o 
  -1   7   1     1739.78     1777.67     16.61 o 
   0   7   1      339.94      235.58      6.47 o 
   1   7   1       18.30       15.47      2.04 o 
   2   7   1      757.59      852.69      8.79 o 
   3   7   1        6.59        3.90      1.64 o 
   4   7   1     5444.44     5618.01     38.58 o 
   5   7   1     1442.62     1358.98     18.99 o 
   6   7   1     3593.41     3632.79     29.49 o 
   7   7   1      130.61      145.68      5.74 o 
   8   7   1      981.32      985.10     16.03 o 
   9   7   1       92.49      106.14      7.75 o 
  10   7   1      827.34      897.46     43.25 o 
  11   7   1      268.12      239.09     26.77 o 
 -11   8   1        1.88        5.15      8.74 o 
 -10   8   1       84.60       79.82     12.95 o 
  -9   8   1       26.33       31.52      6.44 o 
  -8   8   1        2.28        5.15      3.70 o 
  -7   8   1       49.66       40.89      4.40 o 
  -6   8   1       50.74       52.85      4.31 o 
  -5   8   1       82.64      107.54      4.33 o 
  -4   8   1     1223.57     1268.69     13.11 o 
  -3   8   1       14.74        2.85      1.80 o 
  -2   8   1     4195.73     4600.53     33.07 o 
  -1   8   1      189.79      163.78      5.07 o 
   0   8   1     2329.93     2458.08     19.49 o 
   1   8   1     2071.58     2193.59     21.21 o 
   2   8   1      311.24      266.08      4.79 o 
   3   8   1        0.18       -1.28      1.54 o 
   4   8   1      235.83      248.21      5.67 o 
   5   8   1        3.30        6.16      3.53 o 
   6   8   1       27.75       41.47      3.66 o 
   7   8   1       97.01      103.84      5.17 o 
   8   8   1       11.13        4.24      4.30 o 
   9   8   1      141.74      124.86      9.67 o 
  10   8   1      224.71      255.70     26.22 o 
  11   8   1        8.28       11.65     13.30 o 
 -11   9   1       72.67       73.72     12.67 o 
 -10   9   1      430.53      502.48     22.92 o 
  -9   9   1       28.04       26.97      6.84 o 
  -8   9   1     1021.82     1016.22     16.68 o 
  -7   9   1      376.20      366.58      9.62 o 
  -6   9   1     1215.46     1158.59     14.11 o 
  -5   9   1     1347.19     1441.75     20.26 o 
  -4   9   1     1050.27     1038.24     11.77 o 
  -3   9   1       16.76       30.00      2.43 o 
  -2   9   1    12996.71    12914.32     86.46 o 
  -1   9   1      227.60      257.41      5.97 o 
   0   9   1     4949.95     4336.14     29.27 o 
   1   9   1      258.97      263.18      5.69 o 
   2   9   1       63.00       42.84      3.93 o 
   3   9   1      632.64      688.00      8.68 o 
   4   9   1     1249.71     1223.15     13.16 o 
   5   9   1      596.34      568.82      9.18 o 
   6   9   1     3138.24     3097.15     26.76 o 
   7   9   1        7.66        6.09      2.98 o 
   8   9   1      630.27      574.63     16.75 o 
   9   9   1       53.70       46.72      7.37 o 
  10   9   1      455.81      448.37     32.05 o 
  11   9   1       25.12       17.55     13.69 o 
 -11  10   1      207.19      215.81     19.29 o 
 -10  10   1       10.10       17.54      9.20 o 
  -9  10   1      166.70      185.45     11.43 o 
  -8  10   1        6.36       17.07      5.00 o 
  -7  10   1      817.09      792.48     16.87 o 
  -6  10   1      108.77      113.02      6.67 o 
  -5  10   1     1722.29     1643.28     16.83 o 
  -4  10   1      760.41      820.02     10.45 o 
  -3  10   1     5914.30     6023.97     45.83 o 
  -2  10   1       75.74       71.77      4.57 o 
  -1  10   1    10869.59    11184.27     75.87 o 
   0  10   1     1087.47     1225.33     11.25 o 
   1  10   1     2250.62     2341.00     21.10 o 
   2  10   1        0.37       -1.70      2.03 o 
   3  10   1     4057.25     3837.39     28.28 o 
   4  10   1     1353.07     1337.67     14.07 o 
   5  10   1     5339.90     5369.68     39.25 o 
   6  10   1       53.15       56.11      4.68 o 
   7  10   1      976.36      957.43     18.19 o 
   8  10   1       29.70       27.53      6.24 o 
   9  10   1       46.16       38.35      7.27 o 
  10  10   1       83.15       84.06     18.73 o 
 -10  11   1      497.29      528.17     29.49 o 
  -9  11   1      261.48      258.95     24.13 o 
  -8  11   1      533.85      543.40     14.48 o 
  -7  11   1       37.71       29.74      5.36 o 
  -6  11   1      238.44      266.28      8.16 o 
  -5  11   1      413.47      398.21     11.31 o 
  -4  11   1      583.19      621.09     11.82 o 
  -3  11   1      209.21      199.63      6.09 o 
  -2  11   1      816.18      713.53     10.62 o 
  -1  11   1     1018.87     1045.88     13.93 o 
   0  11   1      699.66      714.34      8.15 o 
   1  11   1     1293.33     1283.11     15.76 o 
   2  11   1     1264.95     1330.11     16.88 o 
   3  11   1     2252.38     2323.63     22.84 o 
   4  11   1      508.23      463.55      9.42 o 
   5  11   1      201.71      241.44      7.62 o 
   6  11   1        4.72        3.57      3.36 o 
   7  11   1        7.38        5.84      4.25 o 
   8  11   1       55.72       46.22      7.40 o 
   9  11   1       10.21       11.66      6.32 o 
  10  11   1       56.99       36.44     15.98 o 
 -10  12   1        0.20        5.75     11.65 o 
  -9  12   1     1669.96     1686.19     41.36 o 
  -8  12   1      101.96      108.26     12.20 o 
  -7  12   1      587.75      597.10     14.51 o 
  -6  12   1       97.90      130.40      7.41 o 
  -5  12   1      549.60      524.10     10.71 o 
  -4  12   1       60.73       70.22      5.11 o 
  -3  12   1     1755.56     1517.24     17.58 o 
  -2  12   1      580.74      599.75      9.98 o 
  -1  12   1     2541.74     2263.48     21.50 o 
   0  12   1      160.39      142.40      3.72 o 
   1  12   1     2050.86     2070.53     20.32 o 
   2  12   1        1.07        4.66      2.53 o 
   3  12   1     4620.42     4273.83     36.10 o 
   4  12   1      468.96      446.14      9.59 o 
   5  12   1     2261.94     2304.90     24.74 o 
   6  12   1      357.94      384.96      9.96 o 
   7  12   1      527.35      532.41     13.59 o 
   8  12   1      152.02      133.86     10.10 o 
   9  12   1      249.81      246.96     16.66 o 
  10  12   1      290.05      288.41     32.55 o 
 -10  13   1      434.61      461.84     22.60 o 
  -9  13   1      201.16      177.52     20.74 o 
  -8  13   1      590.87      607.29     15.81 o 
  -7  13   1       32.34       24.73      5.25 o 
  -6  13   1      198.35      201.26     10.29 o 
  -5  13   1        0.05       -2.61      3.20 o 
  -4  13   1      217.49      192.72      6.70 o 
  -3  13   1      341.40      382.17      8.63 o 
  -2  13   1     1847.47     1743.19     35.87 o 
  -1  13   1        5.73       12.28      2.76 o 
   0  13   1     3427.26     3270.26     28.09 o 
   1  13   1       36.33       34.38      3.30 o 
   2  13   1      839.44      807.49     12.23 o 
   3  13   1     1421.31     1346.00     16.95 o 
   4  13   1        3.15        4.42      3.20 o 
   5  13   1      333.45      299.58      8.66 o 
   6  13   1       35.18       29.16      4.36 o 
   7  13   1       55.87       63.18      6.51 o 
   8  13   1        1.44       -7.07      6.70 o 
   9  13   1       53.38       68.18     13.82 o 
  10  13   1       34.58       47.22      9.00 o 
 -10  14   1       39.77       42.25     11.59 o 
  -9  14   1       56.60       52.42     18.34 o 
  -8  14   1      137.98      135.95      8.86 o 
  -7  14   1        1.83        5.11      4.59 o 
  -6  14   1      184.10      158.11      8.30 o 
  -5  14   1        4.98        4.17      3.34 o 
  -4  14   1      116.52      127.08      6.63 o 
  -3  14   1      595.00      632.13     11.28 o 
  -2  14   1       17.23       10.43      2.91 o 
  -1  14   1     3102.56     3010.71     32.36 o 
   0  14   1      442.47      468.02     11.00 o 
   1  14   1      795.96      828.90     12.07 o 
   2  14   1        2.31        1.50      2.86 o 
   3  14   1      504.75      484.76     10.10 o 
   4  14   1        6.67       10.80      3.44 o 
   5  14   1        3.49        2.23      3.34 o 
   6  14   1      123.26      133.56      6.95 o 
   7  14   1      114.66      122.93      8.11 o 
   8  14   1        0.23       -1.48      5.48 o 
   9  14   1        2.73       -0.20      7.19 o 
  10  14   1       15.34       14.66      8.00 o 
  -9  15   1       28.34       25.13      9.53 o 
  -8  15   1      155.27      162.77      9.68 o 
  -7  15   1        6.41        5.43      4.71 o 
  -6  15   1      577.81      598.08     14.95 o 
  -5  15   1       17.98       22.87      4.19 o 
  -4  15   1      779.00      729.83     13.01 o 
  -3  15   1       91.54       91.38      5.22 o 
  -2  15   1     3563.57     3532.40     37.34 o 
  -1  15   1      266.18      278.90     10.79 o 
   0  15   1     3152.31     3074.53     33.53 o 
   1  15   1       22.23       32.77      4.50 o 
   2  15   1     1479.40     1454.29     17.95 o 
   3  15   1     2306.69     2295.03     24.65 o 
   4  15   1     2843.37     2777.74     28.67 o 
   5  15   1      916.06      887.15     15.14 o 
   6  15   1     1140.39     1103.65     17.68 o 
   7  15   1      120.38      123.93      8.41 o 
   8  15   1      461.69      466.77     17.21 o 
   9  15   1      109.02      108.26     10.74 o 
  -9  16   1      105.37       97.65     10.70 o 
  -8  16   1      102.45      108.72     12.50 o 
  -7  16   1      640.21      687.52     23.95 o 
  -6  16   1      334.07      337.40     11.58 o 
  -5  16   1     1452.57     1393.34     19.64 o 
  -4  16   1      166.97      188.88      8.13 o 
  -3  16   1      655.64      630.74     14.06 o 
  -2  16   1       23.65       29.06      4.67 o 
  -1  16   1      895.03      926.59     19.12 o 
   0  16   1     2451.91     2342.53     28.72 o 
   1  16   1       14.47       14.14      4.78 o 
   2  16   1       14.79       13.90      5.76 o 
   3  16   1       56.12       68.19      5.17 o 
   4  16   1      140.24      164.09      7.25 o 
   5  16   1      634.80      619.12     13.10 o 
   6  16   1      320.98      343.66     14.10 o 
   7  16   1      198.85      183.35     11.81 o 
   8  16   1        9.01       13.90      6.96 o 
   9  16   1      106.90      117.36     13.36 o 
  -9  17   1       85.27       54.09     12.47 o 
  -8  17   1      649.93      661.73     17.66 o 
  -7  17   1      102.11       88.99      7.99 o 
  -6  17   1     1245.13     1271.27     22.67 o 
  -5  17   1        1.74       -5.93      3.95 o 
  -4  17   1     2889.49     2792.14     33.99 o 
  -3  17   1      791.30      766.70     16.09 o 
  -2  17   1     2754.60     2665.55     32.38 o 
  -1  17   1      130.97      127.68      7.45 o 
   0  17   1      590.92      592.08     13.86 o 
   1  17   1       25.50       24.47      4.93 o 
   2  17   1     4111.16     4002.86     42.50 o 
   3  17   1      405.30      366.94     11.47 o 
   4  17   1     4778.80     4673.97     49.15 o 
   5  17   1       39.81       37.20      5.15 o 
   6  17   1     1605.30     1619.81     25.76 o 
   7  17   1        0.44        1.94      5.91 o 
   8  17   1      735.86      718.70     31.78 o 
   9  17   1        0.39        0.30      8.11 o 
  -8  18   1       76.55       76.94     12.98 o 
  -7  18   1      490.50      482.86     15.02 o 
  -6  18   1       34.83       34.94      9.20 o 
  -5  18   1      538.35      547.10     14.64 o 
  -4  18   1      603.23      581.06     14.67 o 
  -3  18   1     1001.11     1039.81     19.39 o 
  -2  18   1     2862.51     2860.78     34.57 o 
  -1  18   1     1818.25     1941.58     32.28 o 
   0  18   1     2069.78     2042.02     27.89 o 
   1  18   1      570.05      575.66     14.12 o 
   2  18   1       23.13       36.88      7.10 o 
   3  18   1     2807.36     2799.58     34.45 o 
   4  18   1       33.02       35.54      6.01 o 
   5  18   1      503.17      485.71     15.38 o 
   6  18   1      117.73       96.62      8.37 o 
   7  18   1      276.59      261.54     16.42 o 
   8  18   1        2.46        7.98     10.58 o 
  -8  19   1       51.08       35.51     10.38 o 
  -7  19   1      116.26       93.65     10.12 o 
  -6  19   1       82.69       74.50     14.15 o 
  -5  19   1      244.57      222.78     10.62 o 
  -4  19   1     1752.56     1624.66     25.76 o 
  -3  19   1       19.50        1.74      4.43 o 
  -2  19   1      101.25       94.64      7.26 o 
  -1  19   1      500.95      530.53     15.74 o 
   0  19   1       25.85       39.62      5.72 o 
   1  19   1      444.81      409.99     12.65 o 
   2  19   1        0.11        1.51      4.36 o 
   3  19   1      102.62      107.03      7.89 o 
   4  19   1       60.51       66.96      6.91 o 
   5  19   1      184.45      168.31      9.56 o 
   6  19   1      124.89      141.71     16.25 o 
   7  19   1      199.96      207.19     32.32 o 
   8  19   1        2.07       11.34      7.74 o 
  -7  20   1      349.72      340.02     16.21 o 
  -6  20   1       81.59       74.76      9.60 o 
  -5  20   1     1218.83     1122.92     21.96 o 
  -4  20   1       24.04        8.85      5.17 o 
  -3  20   1     1429.56     1452.51     24.48 o 
  -2  20   1      461.33      418.89     13.20 o 
  -1  20   1       68.55       75.02      7.26 o 
   0  20   1      195.86      178.69      9.37 o 
   1  20   1      426.40      432.68     13.24 o 
   2  20   1       32.56       20.20      5.68 o 
   3  20   1       16.19       25.08      5.82 o 
   4  20   1        3.51        4.27      5.01 o 
   5  20   1      401.75      412.40     13.74 o 
   6  20   1      316.99      300.94     16.25 o 
   7  20   1      901.09      832.55     30.41 o 
  -7  21   1        3.86        1.17      7.04 o 
  -6  21   1      216.86      221.61     13.48 o 
  -5  21   1       30.64       22.32      7.37 o 
  -4  21   1      759.41      756.80     18.21 o 
  -3  21   1      364.81      330.12     12.56 o 
  -2  21   1      169.50      198.01     10.09 o 
  -1  21   1       91.57       96.70      8.04 o 
   0  21   1      256.47      244.26     14.19 o 
   1  21   1       31.44       31.03      5.96 o 
   2  21   1      270.90      267.64     11.43 o 
   3  21   1        5.75        5.76      5.55 o 
   4  21   1       89.48      101.53      8.39 o 
   5  21   1       13.59       21.86      6.33 o 
   6  21   1      264.64      231.44     14.25 o 
   7  21   1       67.18       64.59     15.27 o 
  -6  22   1       14.35       13.72      8.88 o 
  -5  22   1        4.38       -6.98      6.52 o 
  -4  22   1       22.65       36.86      6.93 o 
  -3  22   1       68.19       86.62      8.13 o 
  -2  22   1       22.73       15.81      5.78 o 
  -1  22   1       15.26       23.51      6.13 o 
   0  22   1       71.34       74.44      9.80 o 
   1  22   1        1.14        2.42      5.13 o 
   2  22   1       57.65       57.24      8.27 o 
   3  22   1      109.36      109.14      8.62 o 
   4  22   1        7.38       -3.63      4.91 o 
   5  22   1       35.01       38.94      8.66 o 
   6  22   1       15.40        9.47      9.64 o 
  -6  23   1      508.33      520.03     28.64 o 
  -5  23   1        2.67        0.86      6.84 o 
  -4  23   1      908.01      903.13     22.47 o 
  -3  23   1        9.98        2.30      5.32 o 
  -2  23   1     1213.81     1283.00     24.64 o 
  -1  23   1        0.84       -6.13      4.89 o 
   0  23   1      679.30      671.41     26.85 o 
   1  23   1        7.36        7.09      5.55 o 
   2  23   1      864.62      858.89     20.08 o 
   3  23   1       10.39        2.37      5.73 o 
   4  23   1      631.95      645.66     17.97 o 
   5  23   1        1.47        4.14      6.76 o 
   6  23   1      157.96      166.80     16.36 o 
  -5  24   1       11.97       11.87      7.97 o 
  -4  24   1       65.50       74.75      9.38 o 
  -3  24   1        0.56       -2.54      5.42 o 
  -2  24   1        7.68       13.75      6.11 o 
  -1  24   1      112.01      115.73      9.58 o 
   0  24   1       19.92       19.58      6.57 o 
   1  24   1       51.75       32.71      6.90 o 
   2  24   1       15.17       16.54      6.44 o 
   3  24   1       96.86       92.97      9.24 o 
   4  24   1      198.15      212.84     11.90 o 
   5  24   1       17.93        2.14      7.00 o 
  -4  25   1      364.09      349.72     14.65 o 
  -3  25   1       30.74       33.97      9.05 o 
  -2  25   1      399.53      401.48     15.10 o 
  -1  25   1        5.19        2.89      5.86 o 
   0  25   1      467.99      455.62     18.82 o 
   1  25   1       78.15       62.89      8.49 o 
   2  25   1      406.98      372.88     14.85 o 
   3  25   1       81.70       91.38      9.41 o 
   4  25   1      174.37      174.03     12.44 o 
  -3  26   1      480.33      513.13     17.53 o 
  -2  26   1       51.10       58.46      8.37 o 
  -1  26   1      531.96      547.15     17.86 o 
   0  26   1       40.01       40.30      7.76 o 
   1  26   1      683.53      653.53     19.10 o 
   2  26   1      344.57      369.66     15.19 o 
 -11   0   2       52.17       64.11     11.67 o 
 -10   0   2     1996.44     2126.22     44.97 o 
  -9   0   2       27.59       46.23     14.48 o 
  -8   0   2     4938.84     5121.54     72.52 o 
  -7   0   2       14.93       21.26      6.14 o 
  -6   0   2      243.55      140.15      6.48 o 
  -5   0   2      628.60      735.73     12.48 o 
  -4   0   2       40.39       21.16      3.36 o 
  -3   0   2      455.65      441.54     18.72 o 
  -2   0   2    27132.22    26957.76    269.12 o 
  -1   0   2     7958.69     7919.20     98.12 o 
   0   0   2    36157.40    34860.69   1975.77 o 
   1   0   2     1152.97     1127.15     23.92 o 
   2   0   2   116392.97   110199.57   1544.71 o 
   3   0   2     7384.24     7543.54     66.51 o 
   4   0   2    13116.23    13045.54    111.73 o 
   5   0   2     4699.70     4662.64     47.12 o 
   6   0   2      426.68      459.73     13.14 o 
   7   0   2        4.12        4.16      5.17 o 
   8   0   2      286.58      297.71     14.63 o 
   9   0   2       79.80       65.58     15.66 o 
  10   0   2      484.55      537.94     32.84 o 
  11   0   2        1.67       -2.83     11.49 o 
 -11   1   2       55.78       52.10      7.89 o 
 -10   1   2        2.19       -0.56      5.19 o 
  -9   1   2      178.13      175.48     10.39 o 
  -8   1   2        1.53        2.05      4.22 o 
  -7   1   2      650.37      619.86     21.56 o 
  -6   1   2      987.20     1099.50     12.27 o 
  -5   1   2       34.91       19.70      3.04 o 
  -4   1   2      515.69      567.12      8.17 o 
  -3   1   2     2270.91     2379.03     19.66 o 
  -2   1   2     3100.77     3066.51     26.44 o 
  -1   1   2     2835.03     2855.74     20.90 o 
   0   1   2     5890.50     6013.78     40.14 o 
   1   1   2     7465.84     7585.37     56.81 o 
   2   1   2    90104.82    90914.02    956.37 o 
   3   1   2    16617.06    17243.06    123.07 o 
   4   1   2     6911.83     7173.81     46.21 o 
   5   1   2     1818.16     1685.13     15.82 o 
   6   1   2      711.20      689.30      9.99 o 
   7   1   2      159.08      161.46      6.40 o 
   8   1   2      504.07      488.95     18.40 o 
   9   1   2       11.01        6.99      4.74 o 
  10   1   2       34.49       31.54      9.36 o 
  11   1   2       14.13       17.96     12.32 o 
 -11   2   2       10.05        5.59      6.01 o 
 -10   2   2      715.10      714.88     17.84 o 
  -9   2   2        0.12        1.17      4.46 o 
  -8   2   2     1971.32     2013.37     27.62 o 
  -7   2   2      187.80      184.66      7.93 o 
  -6   2   2     3569.40     3419.99     26.72 o 
  -5   2   2     1774.74     1906.94     19.34 o 
  -4   2   2     1849.43     1817.55     18.04 o 
  -3   2   2      229.31      238.36      4.87 o 
  -2   2   2    12395.74    12526.73     89.55 o 
  -1   2   2     2073.70     2196.79     17.06 o 
   0   2   2    16902.15    17134.35    156.29 o 
   1   2   2      137.65      180.32      3.73 o 
   2   2   2     9518.91     9686.92     95.92 o 
   3   2   2     1160.70     1362.07     11.83 o 
   4   2   2    11739.55    11074.26     68.24 o 
   5   2   2     1559.98     1599.59     15.34 o 
   6   2   2     1490.66     1508.68     15.68 o 
   7   2   2      399.24      391.38      9.34 o 
   8   2   2      924.12      949.12     32.41 o 
   9   2   2      514.79      466.10     14.10 o 
  10   2   2      824.07      903.51     29.38 o 
  11   2   2      134.68      116.66     14.72 o 
 -11   3   2      175.85      195.20     11.23 o 
 -10   3   2       18.51       15.74      5.87 o 
  -9   3   2      212.67      224.80     10.26 o 
  -8   3   2        3.07        7.13      4.34 o 
  -7   3   2     2794.31     2602.02     30.75 o 
  -6   3   2       80.33      102.48      4.04 o 
  -5   3   2     3099.94     2921.07     22.74 o 
  -4   3   2       16.84       16.13      1.76 o 
  -3   3   2     2108.85     2150.41     18.69 o 
  -2   3   2        4.67        2.76      1.63 o 
  -1   3   2      690.75      712.26      7.85 o 
   0   3   2       55.71       53.54      2.04 o 
   1   3   2     5398.86     5614.56     38.66 o 
   2   3   2       99.85      100.51      6.25 o 
   3   3   2     1459.85     1447.16     12.54 o 
   4   3   2       77.04       71.81      7.84 o 
   5   3   2      617.19      554.61      8.32 o 
   6   3   2      250.38      262.35      6.47 o 
   7   3   2        6.91        7.68      3.19 o 
   8   3   2      800.82      778.23     26.85 o 
   9   3   2      327.42      327.20     11.62 o 
  10   3   2      524.62      522.56     41.27 o 
  11   3   2      201.24      230.98     24.92 o 
 -11   4   2        0.55        1.31      5.54 o 
 -10   4   2       73.62       55.96      7.21 o 
  -9   4   2        0.01       -3.03      4.45 o 
  -8   4   2       21.37       23.03      5.10 o 
  -7   4   2       38.88       50.29      5.38 o 
  -6   4   2        0.60        0.25      2.90 o 
  -5   4   2      408.87      437.11      6.99 o 
  -4   4   2      177.39      198.10      4.26 o 
  -3   4   2      446.85      419.01      6.90 o 
  -2   4   2      543.32      552.90      6.42 o 
  -1   4   2      108.50      100.53      2.98 o 
   0   4   2       66.50       54.44      3.66 o 
   1   4   2      633.31      591.86      6.47 o 
   2   4   2       80.51      109.29      3.10 o 
   3   4   2      231.85      216.97      4.46 o 
   4   4   2       91.78       61.16      2.98 o 
   5   4   2      137.30      142.65      4.86 o 
   6   4   2      305.49      268.66      6.48 o 
   7   4   2      294.60      282.78     10.59 o 
   8   4   2      653.51      664.76     15.04 o 
   9   4   2       32.70       22.57      5.60 o 
  10   4   2      194.44      205.83     12.85 o 
  11   4   2       19.57       10.35     11.57 o 
 -11   5   2        6.20        8.92      7.13 o 
 -10   5   2      178.01      161.79     13.24 o 
  -9   5   2      196.09      213.44     10.15 o 
  -8   5   2      228.52      207.30      9.27 o 
  -7   5   2     1845.93     1691.95     32.90 o 
  -6   5   2      365.27      377.25      9.75 o 
  -5   5   2     1329.01     1284.51     13.07 o 
  -4   5   2      339.13      324.64      5.61 o 
  -3   5   2     2852.08     3123.64     22.57 o 
  -2   5   2       73.27       45.89      2.27 o 
  -1   5   2      747.78      673.39      7.88 o 
   0   5   2      458.22      456.74      5.66 o 
   1   5   2      270.68      247.61      4.33 o 
   2   5   2     1370.03     1438.79     15.05 o 
   3   5   2      875.31      852.99     13.34 o 
   4   5   2      232.52      207.22      6.26 o 
   5   5   2     1531.92     1524.66     15.32 o 
   6   5   2      244.79      286.26      6.80 o 
   7   5   2      725.90      686.91     20.56 o 
   8   5   2      233.12      227.50     10.26 o 
   9   5   2     1069.43     1057.60     26.57 o 
  10   5   2      197.61      208.82     12.74 o 
  11   5   2      357.45      343.93     20.93 o 
 -11   6   2       21.23        7.05     12.18 o 
 -10   6   2      306.31      315.15     12.66 o 
  -9   6   2        1.27       -3.57      5.18 o 
  -8   6   2     2709.21     2834.62     39.27 o 
  -7   6   2      228.61      235.71     10.01 o 
  -6   6   2     5402.11     5385.32     43.87 o 
  -5   6   2      244.01      279.42      5.94 o 
  -4   6   2     7067.21     6957.00     45.65 o 
  -3   6   2      537.28      641.98      7.85 o 
  -2   6   2     7611.88     7651.89     47.89 o 
  -1   6   2      348.78      314.33      4.99 o 
   0   6   2     1452.13     1432.30     12.03 o 
   1   6   2       39.03       41.11      2.19 o 
   2   6   2      988.43      886.25      9.18 o 
   3   6   2      869.71      815.94      9.31 o 
   4   6   2     1064.53     1037.84     11.49 o 
   5   6   2      177.61      179.72      5.23 o 
   6   6   2     1331.40     1278.41     14.74 o 
   7   6   2       13.50       18.30      3.81 o 
   8   6   2      597.74      634.52     14.91 o 
   9   6   2      186.11      184.31     14.13 o 
  10   6   2      880.89      903.16     23.28 o 
  11   6   2       76.40       75.33     18.73 o 
 -11   7   2        7.70        1.69      9.44 o 
 -10   7   2      290.36      309.73     12.46 o 
  -9   7   2        9.26        4.58      4.65 o 
  -8   7   2       25.58       35.38      5.69 o 
  -7   7   2      403.67      405.95      9.92 o 
  -6   7   2      105.17      112.30      5.48 o 
  -5   7   2      274.10      280.61      6.16 o 
  -4   7   2       58.13       59.98      3.11 o 
  -3   7   2      593.56      766.17      9.04 o 
  -2   7   2      522.59      557.37      7.20 o 
  -1   7   2     4321.04     4334.95     29.25 o 
   0   7   2       10.44        0.26      1.32 o 
   1   7   2        3.08        3.68      1.62 o 
   2   7   2        8.06       14.60      1.90 o 
   3   7   2        5.38        2.02      1.68 o 
   4   7   2      632.88      641.28     12.59 o 
   5   7   2       15.99       18.74      2.72 o 
   6   7   2     1371.09     1438.12     18.05 o 
   7   7   2      625.71      600.63     11.93 o 
   8   7   2        3.76        2.50      3.82 o 
   9   7   2      418.44      446.42     16.22 o 
  10   7   2        3.21       -6.93      7.56 o 
  11   7   2        4.27       22.19     15.35 o 
 -11   8   2      147.51      149.43     16.57 o 
 -10   8   2       25.20       24.26      7.31 o 
  -9   8   2       60.78       61.40      6.92 o 
  -8   8   2     1097.01     1151.88     20.39 o 
  -7   8   2       22.69       19.88      3.81 o 
  -6   8   2     7280.07     7189.42     55.86 o 
  -5   8   2       32.33       40.89      3.24 o 
  -4   8   2     9547.71     9579.56     61.22 o 
  -3   8   2     2913.11     3313.77     34.62 o 
  -2   8   2    11897.79    12053.77     73.43 o 
  -1   8   2     5533.39     6042.70     41.13 o 
   0   8   2     1741.39     1630.84     13.85 o 
   1   8   2     3313.20     3323.83     23.90 o 
   2   8   2     1950.63     1849.86     20.88 o 
   3   8   2      310.76      298.92      5.81 o 
   4   8   2     6191.29     5792.05     40.26 o 
   5   8   2      961.00     1045.20     12.68 o 
   6   8   2     2093.00     2134.73     23.26 o 
   7   8   2      821.67      820.29     14.15 o 
   8   8   2     1451.48     1439.22     20.25 o 
   9   8   2      316.02      321.55     22.48 o 
  10   8   2      528.30      539.67     23.31 o 
  11   8   2      164.25      141.14     22.99 o 
 -11   9   2       75.44       65.29     12.55 o 
 -10   9   2       47.13       36.86      9.62 o 
  -9   9   2       10.03        2.28      5.37 o 
  -8   9   2      368.78      406.99     12.50 o 
  -7   9   2      602.92      555.45     11.62 o 
  -6   9   2       21.83       33.01      3.98 o 
  -5   9   2       54.85       58.22      3.57 o 
  -4   9   2      441.50      481.47      7.80 o 
  -3   9   2     2823.09     2865.25     22.59 o 
  -2   9   2     5778.37     6220.66     44.65 o 
  -1   9   2     8131.79     8543.44     53.76 o 
   0   9   2      433.14      571.79      7.73 o 
   1   9   2     6941.10     7210.81     46.38 o 
   2   9   2       43.95       52.32      2.76 o 
   3   9   2     2671.53     2808.84     24.53 o 
   4   9   2      223.14      213.66      5.70 o 
   5   9   2     2326.34     2487.34     22.26 o 
   6   9   2      352.35      353.93      8.92 o 
   7   9   2      207.39      211.87      7.76 o 
   8   9   2      367.17      355.85     11.92 o 
   9   9   2       97.11      115.06     12.80 o 
  10   9   2      161.64      170.91     15.41 o 
 -10  10   2      356.38      305.32     15.20 o 
  -9  10   2      249.46      250.00     13.08 o 
  -8  10   2      432.73      455.75     15.85 o 
  -7  10   2      205.05      165.01      8.17 o 
  -6  10   2     1118.67     1134.51     16.12 o 
  -5  10   2        0.42        0.17      2.33 o 
  -4  10   2     2143.60     2007.41     18.44 o 
  -3  10   2      351.99      365.91      6.59 o 
  -2  10   2      730.18      575.94      9.07 o 
  -1  10   2        9.22       34.86      2.49 o 
   0  10   2     1857.16     2051.08     17.07 o 
   1  10   2     2501.39     2667.16     20.86 o 
   2  10   2     3627.69     3825.73     30.91 o 
   3  10   2        2.08        3.44      1.92 o 
   4  10   2     1268.57     1173.60     13.27 o 
   5  10   2        4.41        2.23      2.57 o 
   6  10   2        2.01        7.40      3.84 o 
   7  10   2        2.52        5.14      4.32 o 
   8  10   2      484.02      510.18     14.03 o 
   9  10   2       22.26       20.55      8.98 o 
  10  10   2       91.88      109.77     14.52 o 
 -10  11   2        4.89        1.88      6.90 o 
  -9  11   2     1376.77     1349.54     28.60 o 
  -8  11   2     1026.86      993.37     23.24 o 
  -7  11   2     1148.69     1157.14     20.25 o 
  -6  11   2       69.92       77.58      6.17 o 
  -5  11   2      933.04      938.75     13.94 o 
  -4  11   2      142.45      130.21      7.01 o 
  -3  11   2      343.32      268.79      7.94 o 
  -2  11   2      355.19      433.70      8.11 o 
  -1  11   2     8376.61     8382.88     53.78 o 
   0  11   2     2935.81     3365.47     25.13 o 
   1  11   2     8040.12     7871.61     55.47 o 
   2  11   2        2.42        3.55      1.85 o 
   3  11   2     2493.89     2371.19     23.33 o 
   4  11   2       56.97       46.58      4.04 o 
   5  11   2       13.41       10.25      3.36 o 
   6  11   2        2.20        0.10      3.69 o 
   7  11   2      660.76      624.71     14.88 o 
   8  11   2       90.27       96.35      7.64 o 
   9  11   2      554.43      594.49     23.87 o 
  10  11   2      109.57      160.05     15.57 o 
 -10  12   2        0.15       -7.66     12.51 o 
  -9  12   2      580.68      596.80     19.41 o 
  -8  12   2       29.70       25.05      5.76 o 
  -7  12   2      320.18      309.31     10.96 o 
  -6  12   2      294.97      277.80     13.60 o 
  -5  12   2       26.34       34.15      4.19 o 
  -4  12   2       40.38       28.68      3.51 o 
  -3  12   2      562.36      616.75     10.65 o 
  -2  12   2        1.32        6.14      3.39 o 
  -1  12   2      415.23      451.38      7.08 o 
   0  12   2      449.32      466.41      7.15 o 
   1  12   2      181.52      180.11      6.34 o 
   2  12   2        2.67       -1.50      2.35 o 
   3  12   2     1172.66     1260.90     16.10 o 
   4  12   2       18.75       13.74      3.91 o 
   5  12   2      229.26      235.04      7.75 o 
   6  12   2       82.80       67.67      6.14 o 
   7  12   2       20.21       17.53      5.18 o 
   8  12   2        5.20       -5.47      4.65 o 
   9  12   2      121.86      115.45     13.73 o 
  10  12   2       13.73       15.48      9.63 o 
 -10  13   2        4.85       -5.00      7.97 o 
  -9  13   2     1191.97     1164.89     27.19 o 
  -8  13   2      109.28      103.48      8.00 o 
  -7  13   2     1381.21     1403.44     23.26 o 
  -6  13   2       24.18       32.76      5.29 o 
  -5  13   2      807.01      816.54     14.51 o 
  -4  13   2      113.01      105.52      5.41 o 
  -3  13   2     1450.64     1426.33     17.48 o 
  -2  13   2      174.87      206.60      6.53 o 
  -1  13   2     2023.85     1948.77     20.15 o 
   0  13   2     2020.76     2034.15     20.45 o 
   1  13   2     6565.17     6350.01     48.71 o 
   2  13   2     1139.71     1185.10     21.85 o 
   3  13   2     6608.63     6469.62     50.86 o 
   4  13   2      154.64      155.37      6.62 o 
   5  13   2     1620.44     1602.44     20.20 o 
   6  13   2      423.95      409.87     21.86 o 
   7  13   2      236.91      230.01     10.05 o 
   8  13   2      130.06      110.42      8.29 o 
   9  13   2      301.39      341.48     15.65 o 
  10  13   2       62.97       51.23     23.10 o 
 -10  14   2       60.96       75.23     12.91 o 
  -9  14   2       72.63       72.26      9.46 o 
  -8  14   2      418.22      446.08     14.17 o 
  -7  14   2       36.02       19.14      5.41 o 
  -6  14   2      813.60      853.55     17.47 o 
  -5  14   2       13.82       14.91      3.76 o 
  -4  14   2     1055.84     1030.59     20.08 o 
  -3  14   2        4.70        6.98      3.06 o 
  -2  14   2      281.65      266.38      7.47 o 
  -1  14   2      185.35      200.35      7.83 o 
   0  14   2      644.40      658.32     13.31 o 
   1  14   2        9.83       13.74      3.01 o 
   2  14   2     1012.08      987.87     14.24 o 
   3  14   2      607.83      580.77     11.21 o 
   4  14   2      834.81      822.28     13.78 o 
   5  14   2      331.19      301.96      9.70 o 
   6  14   2      200.01      209.04     13.25 o 
   7  14   2      305.49      328.88     20.91 o 
   8  14   2       28.39       39.64     10.62 o 
   9  14   2      327.20      317.87     16.44 o 
  -9  15   2       22.27       18.08      7.24 o 
  -8  15   2      139.03      155.65      9.63 o 
  -7  15   2       70.87       71.87     11.80 o 
  -6  15   2       11.57       12.67      4.90 o 
  -5  15   2       78.46       82.79      6.58 o 
  -4  15   2        0.14       -4.18      2.79 o 
  -3  15   2      128.29      124.83      5.90 o 
  -2  15   2       93.54       94.32      6.20 o 
  -1  15   2       67.13       62.76      6.49 o 
   0  15   2     1688.97     1611.96     22.34 o 
   1  15   2      328.63      317.98      9.73 o 
   2  15   2       15.20        9.99      3.27 o 
   3  15   2     1501.06     1523.84     19.38 o 
   4  15   2       43.47       32.00      4.35 o 
   5  15   2        5.26        7.06      3.89 o 
   6  15   2      217.98      250.82     19.08 o 
   7  15   2      197.62      206.94     10.16 o 
   8  15   2       55.98       36.80      8.01 o 
   9  15   2       83.13       72.07      9.83 o 
  -9  16   2       29.68       29.65      8.35 o 
  -8  16   2      310.36      339.29     13.16 o 
  -7  16   2        9.88        6.71      4.97 o 
  -6  16   2      584.69      601.38     15.43 o 
  -5  16   2       33.01       29.51      5.36 o 
  -4  16   2      532.81      565.67     11.89 o 
  -3  16   2      124.38      101.49      6.76 o 
  -2  16   2      105.86      103.70      7.02 o 
  -1  16   2       87.57      105.23     11.09 o 
   0  16   2     1056.17     1053.14     18.09 o 
   1  16   2     1960.16     1947.53     25.81 o 
   2  16   2     1484.17     1436.72     21.79 o 
   3  16   2      726.70      707.26     19.20 o 
   4  16   2     1963.21     1864.07     22.94 o 
   5  16   2     1043.87     1058.41     19.57 o 
   6  16   2      795.84      762.23     17.25 o 
   7  16   2      128.29      140.95      9.12 o 
   8  16   2      834.35      871.80     43.59 o 
   9  16   2       31.96       37.47     12.11 o 
  -9  17   2      228.73      248.65     14.59 o 
  -8  17   2       73.84       82.14     12.69 o 
  -7  17   2      404.51      405.31     13.81 o 
  -6  17   2      221.23      202.42     14.65 o 
  -5  17   2     1875.82     1926.85     27.95 o 
  -4  17   2       17.72        9.54      4.52 o 
  -3  17   2      894.42      918.75     17.75 o 
  -2  17   2       22.89       31.12      5.26 o 
  -1  17   2     3540.78     3356.10     37.52 o 
   0  17   2      397.30      362.58     15.54 o 
   1  17   2     2885.46     2910.59     34.18 o 
   2  17   2      193.57      206.01      9.06 o 
   3  17   2      621.36      627.41     14.73 o 
   4  17   2      387.17      376.10     10.42 o 
   5  17   2      639.76      631.08     17.12 o 
   6  17   2       19.95       28.73      6.03 o 
   7  17   2       86.61       94.90      9.96 o 
   8  17   2       19.51        8.34     11.84 o 
  -8  18   2      264.71      259.45     12.36 o 
  -7  18   2        3.33        5.50      5.44 o 
  -6  18   2      293.82      297.51     14.38 o 
  -5  18   2       53.13       54.50      8.07 o 
  -4  18   2      592.37      529.50     16.70 o 
  -3  18   2      143.52      169.17      8.81 o 
  -2  18   2      367.67      395.33     12.25 o 
  -1  18   2      760.46      744.95     16.26 o 
   0  18   2      206.77      212.78      9.53 o 
   1  18   2       47.88       50.86      8.24 o 
   2  18   2      192.06      193.17     11.32 o 
   3  18   2      227.76      265.57     20.94 o 
   4  18   2       25.04        8.88      4.81 o 
   5  18   2      118.44      120.88      9.97 o 
   6  18   2        6.06        5.60      5.17 o 
   7  18   2      175.43      177.39     10.76 o 
   8  18   2      306.10      311.89     20.12 o 
  -8  19   2        6.73        9.68      6.97 o 
  -7  19   2     1073.93     1085.03     26.61 o 
  -6  19   2        0.48       -5.71      5.50 o 
  -5  19   2     2477.09     2622.26     57.81 o 
  -4  19   2      546.82      464.92     13.75 o 
  -3  19   2     2161.28     2169.04     30.23 o 
  -2  19   2      364.20      376.33     12.48 o 
  -1  19   2      393.59      399.72     12.48 o 
   0  19   2      658.70      662.08     15.80 o 
   1  19   2      413.07      461.78     13.45 o 
   2  19   2      262.02      260.65     10.70 o 
   3  19   2     2267.22     2240.08     39.85 o 
   4  19   2      222.87      209.81     12.55 o 
   5  19   2     1132.09     1142.53     31.62 o 
   6  19   2        0.84       -1.82      5.91 o 
   7  19   2      822.13      858.22     24.11 o 
   8  19   2      204.29      178.33     13.15 o 
  -7  20   2       76.88       75.88     10.12 o 
  -6  20   2       23.82       18.60      7.30 o 
  -5  20   2        1.44       -8.00      5.33 o 
  -4  20   2        9.07       -1.87      4.55 o 
  -3  20   2      196.62      206.39     10.24 o 
  -2  20   2       31.54       35.40      6.00 o 
  -1  20   2       12.61        6.16      4.74 o 
   0  20   2       67.37       49.36      6.53 o 
   1  20   2        0.04       -1.37      4.50 o 
   2  20   2       77.57       66.85      8.69 o 
   3  20   2      223.65      196.40     12.70 o 
   4  20   2      215.64      208.01     10.49 o 
   5  20   2      229.86      227.18     12.99 o 
   6  20   2       30.09       20.51      7.42 o 
   7  20   2       29.40       26.54     10.15 o 
  -7  21   2      176.57      212.12     14.95 o 
  -6  21   2        5.31        5.73      6.63 o 
  -5  21   2      670.16      683.60     21.02 o 
  -4  21   2       18.91        8.03      5.58 o 
  -3  21   2     1019.52      948.98     20.23 o 
  -2  21   2       32.60       44.45      6.56 o 
  -1  21   2      296.37      343.12     12.34 o 
   0  21   2       58.12       52.34      6.93 o 
   1  21   2     1135.06     1176.89     22.46 o 
   2  21   2      197.08      181.78      9.92 o 
   3  21   2      331.32      326.59     12.69 o 
   4  21   2       29.96       18.84      6.03 o 
   5  21   2       24.02       24.10      8.22 o 
   6  21   2      114.56      113.02     12.50 o 
   7  21   2      242.86      228.39     21.77 o 
  -6  22   2      218.55      249.25     23.31 o 
  -5  22   2        0.40       -1.70      6.20 o 
  -4  22   2      670.65      605.08     20.08 o 
  -3  22   2      102.34      111.84     10.43 o 
  -2  22   2      812.35      754.32     18.24 o 
  -1  22   2       90.31       75.84      7.83 o 
   0  22   2     1541.48     1532.62     26.25 o 
   1  22   2      143.22      140.46      9.46 o 
   2  22   2     1167.23     1170.41     22.98 o 
   3  22   2      235.35      244.96     11.62 o 
   4  22   2       89.72       72.73      9.47 o 
   5  22   2       30.92       18.09      7.18 o 
   6  22   2       67.10       68.82     10.09 o 
  -6  23   2       25.03       19.97      8.16 o 
  -5  23   2        2.99        3.76      6.64 o 
  -4  23   2       52.45       56.01      9.35 o 
  -3  23   2       47.83       51.51      7.34 o 
  -2  23   2       20.16       20.97      6.26 o 
  -1  23   2       45.98       61.72      9.10 o 
   0  23   2      118.91      113.71      9.29 o 
   1  23   2       86.21       93.70     10.25 o 
   2  23   2        5.75        7.04      5.89 o 
   3  23   2       24.67       25.46      6.82 o 
   4  23   2       12.95        6.99      7.08 o 
   5  23   2       17.48       30.80      8.28 o 
  -5  24   2       36.46       59.38     10.08 o 
  -4  24   2      570.10      631.70     35.54 o 
  -3  24   2        1.53        0.30      5.50 o 
  -2  24   2      235.55      229.93     11.99 o 
  -1  24   2       42.36       52.43      7.51 o 
   0  24   2      513.82      523.84     16.29 o 
   1  24   2       94.08      112.14     12.60 o 
   2  24   2      774.87      834.10     20.51 o 
   3  24   2       65.26       77.99      8.77 o 
   4  24   2      102.70      119.46     11.76 o 
  -4  25   2        8.71       14.38      7.71 o 
  -3  25   2      259.64      275.20     13.12 o 
  -2  25   2       27.32       28.18      6.94 o 
  -1  25   2      195.47      205.44     11.79 o 
   0  25   2        6.86        6.34      6.51 o 
   1  25   2      411.26      463.80     16.24 o 
   2  25   2       56.71       58.83      8.61 o 
   3  25   2      274.18      300.58     15.79 o 
  -2  26   2        0.47       -2.43      6.01 o 
  -1  26   2       40.76       44.42      8.44 o 
   0  26   2        8.40        8.90      6.59 o 
   1  26   2        9.01        5.93      6.59 o 
   2  26   2       20.95       28.26      7.74 o 
 -11   1   3       32.51       37.78     10.79 o 
 -10   1   3     1338.52     1322.62     26.97 o 
  -9   1   3       60.01       57.22      6.80 o 
  -8   1   3     3985.78     3908.73     42.93 o 
  -7   1   3       96.32       69.82      6.52 o 
  -6   1   3     1410.41     1372.67     19.88 o 
  -5   1   3       64.93       73.98      6.88 o 
  -4   1   3      807.50      994.71     12.47 o 
  -3   1   3      588.61      668.88      8.41 o 
  -2   1   3     9395.48     9217.22     61.88 o 
  -1   1   3     4754.03     4922.83     34.28 o 
   0   1   3      525.17      488.56      6.36 o 
   1   1   3     2821.77     2979.28     32.14 o 
   2   1   3     1900.94     2090.02     21.13 o 
   3   1   3     1249.99     1261.20     15.37 o 
   4   1   3    12199.70    12631.83     77.22 o 
   5   1   3       24.75       14.06      2.35 o 
   6   1   3      715.04      651.73     13.54 o 
   7   1   3       15.35       20.24      4.60 o 
   8   1   3        4.23        6.14      4.47 o 
   9   1   3      253.91      235.02     10.60 o 
  10   1   3      210.71      204.96     12.57 o 
  11   1   3        7.03       14.28      9.24 o 
 -11   2   3       69.75       71.00      9.54 o 
 -10   2   3       34.42       33.66      6.66 o 
  -9   2   3     1169.27     1194.57     22.11 o 
  -8   2   3       68.04       67.13      9.85 o 
  -7   2   3     1929.36     1997.54     26.41 o 
  -6   2   3        0.74        3.39      3.20 o 
  -5   2   3      396.27      542.17      8.89 o 
  -4   2   3      469.42      474.40      7.79 o 
  -3   2   3     1173.57     1039.12     12.56 o 
  -2   2   3      210.78      203.17      4.86 o 
  -1   2   3    25435.69    25059.81    203.27 o 
   0   2   3     1485.22     1528.47     12.32 o 
   1   2   3      155.46      172.08      4.27 o 
   2   2   3     4211.67     4523.72     33.58 o 
   3   2   3     4585.17     4689.53     55.03 o 
   4   2   3    17205.38    17669.21    105.48 o 
   5   2   3     3737.15     3762.94     28.34 o 
   6   2   3      585.39      601.92     13.12 o 
   7   2   3     1072.85     1048.72     24.48 o 
   8   2   3      707.82      677.97     15.75 o 
   9   2   3      839.88      826.86     18.17 o 
  10   2   3       88.22       89.27      9.33 o 
  11   2   3      256.07      249.28     18.62 o 
 -11   3   3        4.70       -3.19      5.50 o 
 -10   3   3      228.37      213.05     14.21 o 
  -9   3   3       10.57        7.60      5.02 o 
  -8   3   3      554.05      525.71     16.00 o 
  -7   3   3       49.12       56.98      5.79 o 
  -6   3   3       46.36       42.20      4.67 o 
  -5   3   3       25.25       22.43      2.80 o 
  -4   3   3      382.03      406.70      7.38 o 
  -3   3   3        2.07        6.97      1.88 o 
  -2   3   3      329.48      278.39      6.00 o 
  -1   3   3      165.11      151.01      3.71 o 
   0   3   3     1339.87     1361.47     11.56 o 
   1   3   3      293.35      284.77      5.49 o 
   2   3   3      260.18      292.49      5.79 o 
   3   3   3     1602.34     1741.71     22.84 o 
   4   3   3      680.54      710.70      8.62 o 
   5   3   3     1412.95     1298.25     15.71 o 
   6   3   3      338.67      327.43      8.25 o 
   7   3   3      898.78      885.90     16.97 o 
   8   3   3      306.33      301.94     10.88 o 
   9   3   3      182.48      175.00      9.67 o 
  10   3   3       79.85       76.22     15.20 o 
  11   3   3      261.21      251.12     18.77 o 
 -11   4   3      144.39      154.98     10.57 o 
 -10   4   3      112.47      119.13      9.04 o 
  -9   4   3     1671.71     1673.63     29.39 o 
  -8   4   3      610.58      609.24     14.96 o 
  -7   4   3     4669.42     4756.69     53.51 o 
  -6   4   3      608.36      577.34     10.43 o 
  -5   4   3     2979.21     2652.32     29.43 o 
  -4   4   3     3561.00     4009.17     32.42 o 
  -3   4   3    16847.60    17110.10    111.97 o 
  -2   4   3     4751.74     4909.48     32.41 o 
  -1   4   3    37656.47    37085.48    396.96 o 
   0   4   3     1973.69     1961.65     15.36 o 
   1   4   3      724.81      702.99      8.21 o 
   2   4   3      323.27      303.70      6.67 o 
   3   4   3     2658.92     2446.53     27.20 o 
   4   4   3      477.75      445.54      6.76 o 
   5   4   3     1951.06     1791.10     19.43 o 
   6   4   3      817.49      850.20     13.29 o 
   7   4   3      447.42      447.99     12.23 o 
   8   4   3      254.17      230.84      9.97 o 
   9   4   3      513.16      513.41     14.84 o 
  10   4   3      391.29      396.78     16.58 o 
  11   4   3      137.15      128.87     14.89 o 
 -11   5   3       46.24       59.86      8.13 o 
 -10   5   3      127.95      141.11      9.63 o 
  -9   5   3      233.86      242.11     10.92 o 
  -8   5   3      929.51      995.24     24.52 o 
  -7   5   3      385.94      371.89     11.24 o 
  -6   5   3     1404.51     1354.42     17.02 o 
  -5   5   3      133.03      130.43      7.53 o 
  -4   5   3     1127.50     1146.36     13.78 o 
  -3   5   3       55.42       45.94      2.59 o 
  -2   5   3      493.72      510.69      6.74 o 
  -1   5   3      144.09      116.69      3.45 o 
   0   5   3     3832.02     3809.66     26.25 o 
   1   5   3     3361.90     3403.96     24.02 o 
   2   5   3      809.52      811.25      8.79 o 
   3   5   3     1375.28     1371.98     17.13 o 
   4   5   3     1022.78     1030.10     11.56 o 
   5   5   3       43.97       48.57      3.90 o 
   6   5   3      548.18      497.13     10.54 o 
   7   5   3        3.94       19.64     12.44 o 
   8   5   3      346.19      353.30     12.03 o 
   9   5   3       38.31       33.58      6.45 o 
  10   5   3      177.30      157.42     11.97 o 
  11   5   3        0.90       10.49     15.86 o 
 -11   6   3       16.30       10.64      6.42 o 
 -10   6   3       59.18       52.08      7.35 o 
  -9   6   3       51.82       53.61      7.99 o 
  -8   6   3       81.24       78.07      6.86 o 
  -7   6   3     1019.23     1052.90     18.52 o 
  -6   6   3      228.98      182.89      6.61 o 
  -5   6   3     1276.57     1147.96     18.28 o 
  -4   6   3      107.64      100.90      3.80 o 
  -3   6   3     2610.64     2703.67     20.92 o 
  -2   6   3     4964.13     5228.85     34.96 o 
  -1   6   3     4445.05     4538.26     30.76 o 
   0   6   3     2269.53     2331.46     18.11 o 
   1   6   3      790.60      877.78      9.36 o 
   2   6   3       21.88       44.23      2.69 o 
   3   6   3      581.25      602.78      7.97 o 
   4   6   3      119.37      102.44      3.87 o 
   5   6   3     2436.82     2277.02     23.28 o 
   6   6   3      622.08      649.61     11.83 o 
   7   6   3      322.49      355.48      9.49 o 
   8   6   3      216.67      230.17     13.86 o 
   9   6   3      392.98      385.64     13.23 o 
  10   6   3       56.58       71.31      9.56 o 
  11   6   3      103.12       96.42     20.62 o 
 -11   7   3        4.06       -1.58      6.83 o 
 -10   7   3        5.06        6.44      5.70 o 
  -9   7   3        3.51        8.81      5.15 o 
  -8   7   3      920.03      940.72     19.00 o 
  -7   7   3       49.30       59.96      8.61 o 
  -6   7   3     3896.19     3851.60     34.76 o 
  -5   7   3       15.66        9.53      2.84 o 
  -4   7   3     2366.60     2576.62     21.52 o 
  -3   7   3      384.87      346.88      6.12 o 
  -2   7   3    34789.09    35845.36    399.70 o 
  -1   7   3     1536.34     1566.68     13.97 o 
   0   7   3     7012.35     6995.54     44.92 o 
   1   7   3       38.03       43.44      3.08 o 
   2   7   3       10.75       11.64      2.01 o 
   3   7   3      246.67      232.84      5.26 o 
   4   7   3     1281.21     1266.66     13.38 o 
   5   7   3      184.43      164.87      6.18 o 
   6   7   3     1104.13     1067.17     15.58 o 
   7   7   3      653.31      676.99     16.04 o 
   8   7   3      293.44      309.23     11.46 o 
   9   7   3      361.22      357.15     15.03 o 
  10   7   3      524.47      532.68     23.81 o 
 -11   8   3       33.26       25.29      8.25 o 
 -10   8   3      157.46      137.38     12.19 o 
  -9   8   3       40.15       49.69      7.44 o 
  -8   8   3      213.74      227.65     10.64 o 
  -7   8   3      418.81      426.97     12.09 o 
  -6   8   3       34.12       17.66      3.56 o 
  -5   8   3      593.29      609.57     14.35 o 
  -4   8   3     1443.01     1531.21     15.02 o 
  -3   8   3      114.35      143.09      4.38 o 
  -2   8   3       15.77       17.44      2.31 o 
  -1   8   3     1472.45     1488.43     13.82 o 
   0   8   3      186.29      209.53      4.79 o 
   1   8   3        2.25        5.43      2.07 o 
   2   8   3      308.96      343.45      6.13 o 
   3   8   3      556.68      511.59      7.87 o 
   4   8   3      108.76      106.47      5.15 o 
   5   8   3      634.66      669.24     11.67 o 
   6   8   3      160.45      153.65      6.50 o 
   7   8   3      119.80      124.75      6.52 o 
   8   8   3       68.23       81.16      7.30 o 
   9   8   3       43.51       31.12      7.76 o 
  10   8   3        7.00        2.66      8.74 o 
 -11   9   3       12.42       25.88      8.44 o 
 -10   9   3      770.42      741.35     24.96 o 
  -9   9   3       91.97       90.55      9.57 o 
  -8   9   3     1000.77      997.49     19.44 o 
  -7   9   3      324.02      362.65     11.46 o 
  -6   9   3      170.66      179.86      8.68 o 
  -5   9   3       93.05       89.71      4.89 o 
  -4   9   3     1062.57     1096.11     12.51 o 
  -3   9   3     1721.89     1880.71     17.13 o 
  -2   9   3     4182.08     3946.03     28.91 o 
  -1   9   3     4155.73     4678.77     32.80 o 
   0   9   3    12256.38    12443.61     76.38 o 
   1   9   3     1216.78     1241.48     12.59 o 
   2   9   3     1342.23     1363.59     13.59 o 
   3   9   3     1897.28     1906.61     20.65 o 
   4   9   3     1001.49      992.89     12.12 o 
   5   9   3     2146.13     2080.00     22.61 o 
   6   9   3      214.40      219.48      8.76 o 
   7   9   3      319.10      335.30     18.33 o 
   8   9   3     1438.98     1473.07     28.72 o 
   9   9   3      125.95      150.50     11.27 o 
  10   9   3      575.69      555.90     24.62 o 
 -10  10   3       37.16       25.84      7.96 o 
  -9  10   3      860.23      894.68     30.81 o 
  -8  10   3        4.39        5.63      5.65 o 
  -7  10   3      453.09      454.20     12.61 o 
  -6  10   3      123.34      111.74      5.83 o 
  -5  10   3      840.46      788.04     12.77 o 
  -4  10   3       64.86       51.34      3.44 o 
  -3  10   3      427.07      351.88      6.83 o 
  -2  10   3     1176.61     1258.57     13.13 o 
  -1  10   3     2758.88     2644.34     21.42 o 
   0  10   3        1.11        9.23      2.10 o 
   1  10   3     4553.05     4601.48     32.79 o 
   2  10   3      160.38      211.06      5.33 o 
   3  10   3     2983.85     2902.00     24.41 o 
   4  10   3      430.97      409.76      7.80 o 
   5  10   3      859.45      802.03     13.18 o 
   6  10   3       29.60       30.73      4.94 o 
   7  10   3       81.30       90.95      7.04 o 
   8  10   3      554.75      532.82     17.71 o 
   9  10   3      271.61      283.53     14.34 o 
  10  10   3      112.90      135.74     15.19 o 
 -10  11   3        2.62       12.63      7.13 o 
  -9  11   3        0.01        3.16      6.87 o 
  -8  11   3      710.86      719.70     20.81 o 
  -7  11   3      282.97      330.10     14.96 o 
  -6  11   3      508.68      496.12     12.71 o 
  -5  11   3      226.53      228.18     10.92 o 
  -4  11   3      268.58      283.30      8.31 o 
  -3  11   3      209.78      243.31     11.15 o 
  -2  11   3     1193.01     1233.60     13.21 o 
  -1  11   3       11.04        4.33      2.02 o 
   0  11   3      273.51      246.27      6.01 o 
   1  11   3      421.67      539.61      8.21 o 
   2  11   3       17.27       13.26      2.41 o 
   3  11   3      100.89      122.70      4.59 o 
   4  11   3      327.79      328.47      8.33 o 
   5  11   3        1.92        7.23      3.98 o 
   6  11   3       77.19       78.66      6.43 o 
   7  11   3      318.30      315.25     11.28 o 
   8  11   3        0.19        1.81      5.90 o 
   9  11   3       51.07       47.98     10.99 o 
  10  11   3       18.82       13.57     11.25 o 
 -10  12   3        3.68        4.19      6.79 o 
  -9  12   3     1644.18     1677.07     33.08 o 
  -8  12   3      390.04      344.55     15.08 o 
  -7  12   3     3209.05     3196.80     38.07 o 
  -6  12   3      200.78      202.79      9.07 o 
  -5  12   3      851.27      787.60     15.63 o 
  -4  12   3        3.16        0.89      2.75 o 
  -3  12   3      646.59      717.19     10.88 o 
  -2  12   3     1735.72     1809.18     17.19 o 
  -1  12   3     2169.76     2021.88     18.31 o 
   0  12   3      275.26      204.73      5.36 o 
   1  12   3      972.97      929.06     11.23 o 
   2  12   3      557.63      545.06     10.13 o 
   3  12   3     2120.76     2070.35     22.16 o 
   4  12   3      898.31      913.13     14.01 o 
   5  12   3     2256.91     2264.48     28.67 o 
   6  12   3      384.24      370.25     11.72 o 
   7  12   3      153.49      171.45      9.15 o 
   8  12   3      135.23      132.99     10.86 o 
   9  12   3      183.62      214.14     16.94 o 
  10  12   3       85.74       93.36     14.11 o 
 -10  13   3        6.77        5.61      7.50 o 
  -9  13   3       72.37       78.19      9.95 o 
  -8  13   3      180.83      166.90     11.45 o 
  -7  13   3      761.43      754.19     17.24 o 
  -6  13   3       91.79       85.30      6.84 o 
  -5  13   3      549.73      567.18     20.71 o 
  -4  13   3       24.79       27.24      3.78 o 
  -3  13   3      354.44      331.32      8.31 o 
  -2  13   3     1021.51      967.60     14.00 o 
  -1  13   3      291.78      339.50      7.07 o 
   0  13   3     2477.90     2383.39     20.75 o 
   1  13   3       94.33      100.17      5.04 o 
   2  13   3      354.69      312.11      8.48 o 
   3  13   3      946.98      926.93     14.10 o 
   4  13   3      360.25      365.62      9.32 o 
   5  13   3      375.61      358.49     11.12 o 
   6  13   3      101.00       95.93     10.90 o 
   7  13   3      373.75      397.57     12.91 o 
   8  13   3       53.18       50.65      8.38 o 
   9  13   3      300.51      283.17     43.22 o 
  -9  14   3       59.82       58.53      9.07 o 
  -8  14   3       38.49       42.87      8.05 o 
  -7  14   3        1.91       -2.50      4.33 o 
  -6  14   3       72.54       72.49      6.82 o 
  -5  14   3      350.90      376.84     16.22 o 
  -4  14   3        5.80        5.92      3.26 o 
  -3  14   3        9.39        6.36      3.40 o 
  -2  14   3      139.26      149.23      6.19 o 
  -1  14   3      960.86      984.73     16.62 o 
   0  14   3      142.84      151.08      5.85 o 
   1  14   3     1185.29     1188.02     24.10 o 
   2  14   3       18.77       19.59      3.62 o 
   3  14   3      550.19      548.03     11.14 o 
   4  14   3      234.04      222.26      9.02 o 
   5  14   3      161.05      150.30      8.24 o 
   6  14   3      636.00      637.82     15.44 o 
   7  14   3       18.93       22.21      5.75 o 
   8  14   3      100.26      129.69      9.19 o 
   9  14   3        1.46       -8.40      7.56 o 
  -9  15   3      269.75      285.25     22.13 o 
  -8  15   3     1318.14     1358.53     29.26 o 
  -7  15   3      277.43      311.03     12.04 o 
  -6  15   3     1071.85     1150.42     20.99 o 
  -5  15   3      342.18      363.51     11.94 o 
  -4  15   3     1276.39     1319.88     18.35 o 
  -3  15   3      625.86      583.74     14.92 o 
  -2  15   3     2761.74     2658.46     31.07 o 
  -1  15   3       11.08        5.52      3.55 o 
   0  15   3     4253.33     4175.75     42.19 o 
   1  15   3      432.51      483.04     15.77 o 
   2  15   3     2682.19     2636.80     27.05 o 
   3  15   3      716.63      739.89     13.32 o 
   4  15   3     1209.67     1180.28     19.98 o 
   5  15   3      673.80      689.51     15.76 o 
   6  15   3      980.11      947.30     19.36 o 
   7  15   3      415.52      415.23     13.77 o 
   8  15   3      396.43      416.16     14.40 o 
   9  15   3       60.21       66.48     14.99 o 
  -9  16   3       51.25       56.15     11.05 o 
  -8  16   3       42.55       35.52      8.23 o 
  -7  16   3       48.04       64.78      7.34 o 
  -6  16   3      289.63      312.26     13.90 o 
  -5  16   3      241.33      230.82      9.88 o 
  -4  16   3       33.07       28.53      6.01 o 
  -3  16   3      553.07      516.14     13.02 o 
  -2  16   3      243.08      257.19      9.59 o 
  -1  16   3        4.51        3.10      3.68 o 
   0  16   3      145.95      136.18      7.37 o 
   1  16   3      516.19      525.71     13.03 o 
   2  16   3       59.86       51.77      5.85 o 
   3  16   3       57.90       66.98      9.99 o 
   4  16   3      101.38      101.40      7.40 o 
   5  16   3       37.62       26.24      5.74 o 
   6  16   3       11.08       14.11      5.70 o 
   7  16   3        9.88       17.99      6.00 o 
   8  16   3        0.58        3.58      5.90 o 
  -9  17   3        0.39      -10.63     13.26 o 
  -8  17   3      962.34      972.78     25.35 o 
  -7  17   3        2.11        4.78      5.47 o 
  -6  17   3     1958.63     1912.68     29.49 o 
  -5  17   3       32.07       39.22      8.42 o 
  -4  17   3      693.06      717.53     19.52 o 
  -3  17   3       16.24        9.34      4.62 o 
  -2  17   3      370.54      345.65     11.30 o 
  -1  17   3      149.44      154.12      7.98 o 
   0  17   3       44.34       39.79      5.61 o 
   1  17   3      435.14      411.96     12.14 o 
   2  17   3      263.78      264.81     11.53 o 
   3  17   3      351.57      375.22     11.97 o 
   4  17   3     1498.81     1554.18     24.42 o 
   5  17   3      627.85      607.01     15.58 o 
   6  17   3     1343.70     1341.24     24.09 o 
   7  17   3      121.98      136.92      9.49 o 
   8  17   3      326.98      313.03     13.37 o 
  -8  18   3       25.56       16.75      7.41 o 
  -7  18   3      836.37      828.32     19.59 o 
  -6  18   3      142.96      125.31     18.50 o 
  -5  18   3     1295.12     1214.91     28.08 o 
  -4  18   3       64.88       60.50      7.94 o 
  -3  18   3     1492.99     1586.91     24.67 o 
  -2  18   3        1.62        5.52      4.64 o 
  -1  18   3     2853.11     3060.72     36.42 o 
   0  18   3      221.93      241.70     10.03 o 
   1  18   3      586.62      574.84     14.44 o 
   2  18   3      769.07      831.50     20.31 o 
   3  18   3      492.75      491.67     13.94 o 
   4  18   3       31.67       48.30     10.33 o 
   5  18   3     2498.20     2581.45     40.42 o 
   6  18   3      124.62      135.97      9.41 o 
   7  18   3      664.81      636.89     19.67 o 
   8  18   3        2.91       -0.96      7.17 o 
  -8  19   3       21.68       12.07      8.64 o 
  -7  19   3      262.88      253.60     14.29 o 
  -6  19   3       81.85       76.86      9.26 o 
  -5  19   3       11.14       13.32      7.91 o 
  -4  19   3      545.24      514.83     17.64 o 
  -3  19   3       26.62       24.84      5.58 o 
  -2  19   3     1695.73     1535.62     24.75 o 
  -1  19   3        0.38        4.45      4.48 o 
   0  19   3     1426.89     1356.92     22.96 o 
   1  19   3     2108.00     2104.59     29.56 o 
   2  19   3     1385.43     1374.02     26.98 o 
   3  19   3      239.14      241.64     11.23 o 
   4  19   3       24.93       10.64      6.62 o 
   5  19   3       66.38       62.72      8.90 o 
   6  19   3        0.29        5.67      6.48 o 
   7  19   3        0.29       -0.13      7.59 o 
  -7  20   3      314.09      330.59     16.48 o 
  -6  20   3        2.77        9.23      6.61 o 
  -5  20   3      221.44      227.44     15.03 o 
  -4  20   3       47.38       36.52      7.68 o 
  -3  20   3      338.07      335.43     12.46 o 
  -2  20   3     1255.55     1194.51     22.11 o 
  -1  20   3      827.76      865.94     18.89 o 
   0  20   3      226.32      255.04     10.90 o 
   1  20   3      321.76      343.52     12.34 o 
   2  20   3      281.38      315.89     12.36 o 
   3  20   3        5.92       10.94      5.32 o 
   4  20   3      527.67      486.13     17.42 o 
   5  20   3        5.47        7.54      6.91 o 
   6  20   3       28.05       28.45      7.85 o 
   7  20   3      146.72      150.21     17.39 o 
  -7  21   3        0.06        6.30      8.72 o 
  -6  21   3      239.50      236.97     14.20 o 
  -5  21   3       16.48       24.64      9.39 o 
  -4  21   3      529.90      535.16     18.51 o 
  -3  21   3      573.57      473.10     14.72 o 
  -2  21   3      727.98      668.34     16.92 o 
  -1  21   3      167.40      150.71     12.81 o 
   0  21   3      920.13      830.68     18.82 o 
   1  21   3        7.43       -0.44      4.80 o 
   2  21   3      419.05      393.81     13.59 o 
   3  21   3       10.11        2.67      6.36 o 
   4  21   3      190.51      210.94     17.04 o 
   5  21   3      179.60      175.77     12.44 o 
   6  21   3      126.39      115.19     11.88 o 
  -6  22   3       37.17       31.64      9.63 o 
  -5  22   3       90.08       98.47     12.69 o 
  -4  22   3        4.46       -4.35      7.00 o 
  -3  22   3       71.01       65.77      7.56 o 
  -2  22   3        4.45        2.37      5.31 o 
  -1  22   3      241.95      258.57     18.82 o 
   0  22   3      163.07      172.42     12.37 o 
   1  22   3      129.26      136.16      9.83 o 
   2  22   3        9.24       16.16      6.21 o 
   3  22   3       40.26       44.03     11.14 o 
   4  22   3        9.05        5.71      6.94 o 
   5  22   3        0.55       -7.76      6.27 o 
   6  22   3       44.43       39.52      9.10 o 
  -5  23   3       15.12       17.85      8.02 o 
  -4  23   3      304.26      321.77     16.18 o 
  -3  23   3       28.26       38.93      7.12 o 
  -2  23   3      565.92      550.91     16.43 o 
  -1  23   3       94.17      102.54      8.93 o 
   0  23   3      890.77      929.53     20.88 o 
   1  23   3      122.98      118.90      9.47 o 
   2  23   3      682.62      659.23     18.03 o 
   3  23   3       37.31       42.21      9.40 o 
   4  23   3      374.00      362.80     19.26 o 
   5  23   3      157.84      177.93     13.53 o 
  -4  24   3      101.84      131.83     12.31 o 
  -3  24   3      256.18      266.29     15.07 o 
  -2  24   3       67.53       76.89     10.60 o 
  -1  24   3      146.31      170.01     10.80 o 
   0  24   3       71.86       68.92      8.35 o 
   1  24   3       70.51       67.45      8.35 o 
   2  24   3        0.99        5.02      5.93 o 
   3  24   3       53.39       48.84      9.58 o 
   4  24   3       17.67       19.41      8.19 o 
  -3  25   3       53.96       44.85      9.43 o 
  -2  25   3      231.28      245.24     12.68 o 
  -1  25   3      227.92      241.59     12.52 o 
   0  25   3      571.27      617.31     21.09 o 
   1  25   3       47.90       72.37      8.87 o 
   2  25   3      354.44      368.13     19.30 o 
   3  25   3      114.15      127.10     12.66 o 
  -1  26   3      234.15      223.55     12.60 o 
   0  26   3        9.93        4.90      7.83 o 
   1  26   3      540.29      570.97     18.34 o 
 -11   0   4      289.83      297.65     31.57 o 
 -10   0   4     3129.36     3221.33     59.34 o 
  -9   0   4       30.65       28.21      8.26 o 
  -8   0   4     3433.14     3420.67     75.88 o 
  -7   0   4      450.17      494.23     18.23 o 
  -6   0   4     1261.94     1347.97     37.66 o 
  -5   0   4     1691.10     1496.20     28.76 o 
  -4   0   4    10797.08    10319.74    115.73 o 
  -3   0   4      668.19      533.90     14.27 o 
  -2   0   4    16795.80    16508.42    163.42 o 
  -1   0   4     1989.72     2048.57     22.99 o 
   0   0   4     6119.12     5967.68     54.41 o 
   1   0   4       80.55      135.68      9.14 o 
   2   0   4    20630.29    20362.88    259.75 o 
   3   0   4    16937.79    17721.41    186.61 o 
   4   0   4     1581.54     1548.01     28.98 o 
   5   0   4    11828.07    11789.23    189.07 o 
   6   0   4      114.86      127.64     10.16 o 
   7   0   4        4.54        6.42      6.06 o 
   8   0   4      514.80      504.37     20.09 o 
   9   0   4      469.88      499.40     21.62 o 
  10   0   4       12.92       28.93      9.93 o 
 -11   1   4       69.37       69.22      8.84 o 
 -10   1   4       46.04       51.72     10.26 o 
  -9   1   4      626.97      649.19     16.65 o 
  -8   1   4      155.81      158.07     11.32 o 
  -7   1   4      244.86      235.93      9.45 o 
  -6   1   4        0.45       -2.68      3.26 o 
  -5   1   4     1115.65     1008.54     16.15 o 
  -4   1   4     2077.56     2439.74     21.91 o 
  -3   1   4     1365.35     1445.90     14.75 o 
  -2   1   4     1968.17     2177.52     16.98 o 
  -1   1   4     1582.42     1644.84     15.00 o 
   0   1   4        0.51       -2.13      1.43 o 
   1   1   4      712.62      721.51      7.79 o 
   2   1   4        4.54        4.82      4.39 o 
   3   1   4      488.84      453.13      9.89 o 
   4   1   4    10909.87    11566.96     97.51 o 
   5   1   4       35.17       30.21     10.67 o 
   6   1   4      724.86      785.63     18.31 o 
   7   1   4      679.09      606.54     14.68 o 
   8   1   4       31.81       28.39      5.95 o 
   9   1   4      184.23      173.29     10.15 o 
  10   1   4       17.02       13.86      6.17 o 
 -11   2   4       37.33       38.39      7.44 o 
 -10   2   4     1500.74     1561.05     27.72 o 
  -9   2   4       41.26       42.81      6.67 o 
  -8   2   4     2168.58     2177.59     30.11 o 
  -7   2   4       12.05        9.20      4.50 o 
  -6   2   4     1037.44     1047.84     17.68 o 
  -5   2   4       31.98       17.54      3.61 o 
  -4   2   4     2356.25     2091.99     20.01 o 
  -3   2   4     3362.86     3464.74     29.25 o 
  -2   2   4      976.24      913.46      9.36 o 
  -1   2   4      122.04      124.87      4.13 o 
   0   2   4     1068.16      998.76      9.94 o 
   1   2   4      378.86      433.09      6.11 o 
   2   2   4     8555.59     8679.70     60.38 o 
   3   2   4      530.99      529.11      8.45 o 
   4   2   4    10816.85    10919.88     95.31 o 
   5   2   4     1492.34     1634.66     22.33 o 
   6   2   4     1194.07     1168.54     19.76 o 
   7   2   4       21.55       14.40      4.85 o 
   8   2   4      404.90      374.61     12.55 o 
   9   2   4      171.62      184.19     10.27 o 
  10   2   4      167.19      154.84     10.30 o 
 -11   3   4        3.19       -4.39      7.10 o 
 -10   3   4      319.33      327.77     13.37 o 
  -9   3   4      495.09      460.47     14.38 o 
  -8   3   4      876.95      877.65     18.30 o 
  -7   3   4      213.47      215.42     10.95 o 
  -6   3   4      208.88      253.78      8.98 o 
  -5   3   4     1695.37     1523.56     18.54 o 
  -4   3   4     4210.77     4189.94     33.88 o 
  -3   3   4     2605.14     2483.97     22.20 o 
  -2   3   4     4318.01     4378.75     29.99 o 
  -1   3   4      214.69      253.52      4.96 o 
   0   3   4     1418.12     1508.47     13.29 o 
   1   3   4      282.44      305.27      5.05 o 
   2   3   4     3460.43     3390.78     27.84 o 
   3   3   4     5839.41     5664.31     47.54 o 
   4   3   4     1684.78     1706.10     27.97 o 
   5   3   4     1811.11     1906.57     20.55 o 
   6   3   4      911.80      849.74     16.28 o 
   7   3   4      157.67      149.19     14.40 o 
   8   3   4     1216.43     1190.81     25.44 o 
   9   3   4      492.09      488.95     14.94 o 
  10   3   4      965.23      877.19     20.67 o 
 -11   4   4       16.59       15.21      6.96 o 
 -10   4   4        8.80        0.91      5.51 o 
  -9   4   4        1.80        3.18      7.19 o 
  -8   4   4      419.95      416.92     13.63 o 
  -7   4   4      120.22      123.05      8.21 o 
  -6   4   4      197.48      192.38      8.08 o 
  -5   4   4        0.96       -0.48      4.33 o 
  -4   4   4       14.23       33.55      3.47 o 
  -3   4   4      428.33      447.26      8.02 o 
  -2   4   4     2322.24     2191.85     17.62 o 
  -1   4   4     3388.80     3596.35     25.75 o 
   0   4   4      883.15      932.67      9.91 o 
   1   4   4      120.23      111.49      3.47 o 
   2   4   4     1557.93     1538.05     15.99 o 
   3   4   4        6.26        2.01      2.26 o 
   4   4   4      111.11      123.77      5.18 o 
   5   4   4       56.33       64.85      4.36 o 
   6   4   4       34.50       33.88      7.94 o 
   7   4   4      178.55      161.77      8.62 o 
   8   4   4        1.14        1.32      4.63 o 
   9   4   4      238.96      219.02     10.91 o 
  10   4   4        4.53       13.55      6.38 o 
 -11   5   4      634.48      645.59     19.88 o 
 -10   5   4        0.46       -3.75      5.29 o 
  -9   5   4      374.14      372.31     13.26 o 
  -8   5   4      157.02      150.19      8.79 o 
  -7   5   4        6.95        7.45      4.08 o 
  -6   5   4      293.17      338.11     10.34 o 
  -5   5   4     3012.18     3004.56     27.93 o 
  -4   5   4      884.26      842.96     11.91 o 
  -3   5   4    12193.75    12886.20     87.45 o 
  -2   5   4     1906.44     1820.37     15.74 o 
  -1   5   4     2243.67     2220.04     18.06 o 
   0   5   4       56.86       62.08      2.91 o 
   1   5   4      695.26      723.74      8.60 o 
   2   5   4     2129.83     2131.83     17.49 o 
   3   5   4     1552.42     1479.58     16.42 o 
   4   5   4     2664.00     2694.59     25.46 o 
   5   5   4        5.75        7.13      2.90 o 
   6   5   4       26.41       17.66      6.24 o 
   7   5   4      246.00      214.20     11.52 o 
   8   5   4      247.92      272.27     11.17 o 
   9   5   4      282.82      285.31     18.38 o 
  10   5   4      186.61      234.15     18.72 o 
 -11   6   4       32.15       38.49      8.82 o 
 -10   6   4      366.13      386.92     14.40 o 
  -9   6   4      237.79      207.92     10.55 o 
  -8   6   4       71.19       74.80      8.57 o 
  -7   6   4       60.86       57.15      6.03 o 
  -6   6   4      562.66      584.85     13.36 o 
  -5   6   4      110.83       82.82      4.85 o 
  -4   6   4     3888.86     3885.61     33.01 o 
  -3   6   4      282.72      264.15      6.42 o 
  -2   6   4     8135.18     7802.39     50.32 o 
  -1   6   4      535.83      659.52      9.09 o 
   0   6   4     1304.01     1353.99     13.03 o 
   1   6   4       86.04       73.81      6.33 o 
   2   6   4      327.02      239.02      5.95 o 
   3   6   4     2028.59     2014.63     17.43 o 
   4   6   4      495.63      467.78      9.30 o 
   5   6   4       62.96       69.69      4.66 o 
   6   6   4      182.84      193.41      8.61 o 
   7   6   4       22.43       22.55      5.24 o 
   8   6   4      925.10      940.50     19.52 o 
   9   6   4       74.08       68.80      7.87 o 
  10   6   4      292.33      311.80     17.37 o 
 -11   7   4       59.20       64.44     12.02 o 
 -10   7   4       36.39       33.02      6.86 o 
  -9   7   4      222.69      198.12     10.51 o 
  -8   7   4      194.42      202.26      9.86 o 
  -7   7   4       34.73       26.30      5.01 o 
  -6   7   4        8.43       14.31      4.11 o 
  -5   7   4       58.88       58.57      4.48 o 
  -4   7   4      102.09      137.67      5.42 o 
  -3   7   4     1321.31     1326.44     13.40 o 
  -2   7   4       50.96       54.04      3.63 o 
  -1   7   4      757.28      941.95     10.69 o 
   0   7   4       16.35       14.88      2.26 o 
   1   7   4       44.12       64.69      4.59 o 
   2   7   4      329.58      347.95      6.34 o 
   3   7   4      481.73      491.20      7.60 o 
   4   7   4     1438.39     1483.35     19.52 o 
   5   7   4      400.03      411.62      9.35 o 
   6   7   4      175.32      144.70      7.75 o 
   7   7   4        9.60       12.99      4.94 o 
   8   7   4       29.50       31.87      6.03 o 
   9   7   4       51.20       54.64      7.55 o 
  10   7   4      114.21      117.75     11.84 o 
 -11   8   4      116.07      129.78     12.22 o 
 -10   8   4      806.84      850.41     24.12 o 
  -9   8   4        6.85       -8.44      5.68 o 
  -8   8   4      678.82      669.24     22.31 o 
  -7   8   4      270.86      254.33     10.04 o 
  -6   8   4     1650.57     1718.54     20.91 o 
  -5   8   4       44.97       28.34      3.75 o 
  -4   8   4    12264.90    12166.94     85.22 o 
  -3   8   4      949.38      946.14     11.21 o 
  -2   8   4     7534.89     7499.91     49.44 o 
  -1   8   4     4098.14     4348.47     31.38 o 
   0   8   4      534.19      592.30      8.43 o 
   1   8   4     4916.77     5045.99     40.89 o 
   2   8   4     6263.53     5944.90     40.83 o 
   3   8   4     3006.82     2895.70     23.56 o 
   4   8   4     3890.50     3882.24     34.15 o 
   5   8   4      387.37      383.13      9.33 o 
   6   8   4      510.08      507.08     11.11 o 
   7   8   4      739.11      712.79     16.15 o 
   8   8   4      233.85      245.74     12.94 o 
   9   8   4     1094.45     1087.46     26.21 o 
  10   8   4      392.57      455.50     23.52 o 
 -10   9   4       15.27       29.43      8.48 o 
  -9   9   4      464.69      482.44     17.73 o 
  -8   9   4      533.43      491.90     20.86 o 
  -7   9   4      365.63      357.35     11.58 o 
  -6   9   4      204.28      202.03      7.56 o 
  -5   9   4      355.55      340.59      8.69 o 
  -4   9   4     1939.02     2010.01     21.55 o 
  -3   9   4      206.78      211.42      5.61 o 
  -2   9   4      477.39      557.13      9.13 o 
  -1   9   4     1052.77     1041.56     13.21 o 
   0   9   4     4039.46     4571.85     33.00 o 
   1   9   4        2.00        1.89      2.11 o 
   2   9   4     1906.72     1874.41     17.42 o 
   3   9   4     1149.76     1096.51     12.70 o 
   4   9   4      158.32      160.27      6.21 o 
   5   9   4      478.11      460.79     11.74 o 
   6   9   4       28.93       28.59      4.36 o 
   7   9   4        1.97       -3.37      5.10 o 
   8   9   4      642.04      638.63     19.66 o 
   9   9   4        0.79        4.14      6.82 o 
  10   9   4       68.98       66.34     12.79 o 
 -10  10   4      183.00      217.10     17.09 o 
  -9  10   4       10.51        4.19      7.60 o 
  -8  10   4      203.45      198.05     12.11 o 
  -7  10   4     1197.56     1201.83     32.30 o 
  -6  10   4      127.71      135.37      6.53 o 
  -5  10   4        2.36       -2.63      2.84 o 
  -4  10   4     3018.78     2982.62     28.44 o 
  -3  10   4      273.10      281.32      6.51 o 
  -2  10   4      709.55      755.01     10.24 o 
  -1  10   4      711.87      664.14      9.45 o 
   0  10   4      175.26      188.23      5.30 o 
   1  10   4      233.22      261.26      6.10 o 
   2  10   4     5204.15     5320.75     38.07 o 
   3  10   4      613.68      598.75      9.39 o 
   4  10   4      630.82      674.76     11.90 o 
   5  10   4      120.77      123.95      6.17 o 
   6  10   4       84.19       76.58      6.58 o 
   7  10   4      283.16      279.00     13.23 o 
   8  10   4      131.84      139.43     13.70 o 
   9  10   4       11.57        3.11      7.03 o 
  10  10   4      158.17      159.30     16.54 o 
 -10  11   4        1.24        0.11      6.53 o 
  -9  11   4     2334.75     2322.37     45.89 o 
  -8  11   4       37.53       31.91      7.23 o 
  -7  11   4      286.20      291.86     15.81 o 
  -6  11   4     1305.60     1315.26     21.48 o 
  -5  11   4       36.93       46.58      4.51 o 
  -4  11   4     1366.13     1421.58     17.78 o 
  -3  11   4     4856.23     4946.94     40.21 o 
  -2  11   4      593.27      540.40      8.78 o 
  -1  11   4     1070.58      919.27     12.19 o 
   0  11   4        2.67        1.89      2.11 o 
   1  11   4     5277.30     5160.79     37.32 o 
   2  11   4     1547.82     1408.37     21.57 o 
   3  11   4     4268.36     4034.46     35.28 o 
   4  11   4      821.84      786.64     18.07 o 
   5  11   4      627.35      592.89     13.87 o 
   6  11   4       59.18       56.54      6.21 o 
   7  11   4       25.93       32.30      7.42 o 
   8  11   4       90.62      118.67     15.29 o 
   9  11   4      263.72      293.90     15.22 o 
 -10  12   4        0.28       -6.96      6.56 o 
  -9  12   4        1.46       -0.25      6.96 o 
  -8  12   4       74.90       74.01      9.03 o 
  -7  12   4        1.52        3.02      5.44 o 
  -6  12   4      533.84      562.93     14.30 o 
  -5  12   4      255.75      232.51      9.28 o 
  -4  12   4       24.64       26.57      4.48 o 
  -3  12   4        0.72        1.71      2.42 o 
  -2  12   4        9.38        8.79      2.58 o 
  -1  12   4      848.57      838.68     11.16 o 
   0  12   4       22.90       20.42      3.52 o 
   1  12   4       37.13       37.02      3.78 o 
   2  12   4      599.40      632.98     11.14 o 
   3  12   4      317.65      350.77     10.36 o 
   4  12   4      819.69      786.47     15.63 o 
   5  12   4      207.84      179.16      8.71 o 
   6  12   4       16.10       16.11      5.02 o 
   7  12   4       78.96       98.80      9.78 o 
   8  12   4        6.88        5.80      7.98 o 
   9  12   4       87.08       88.74     10.85 o 
 -10  13   4        0.34        0.25      7.08 o 
  -9  13   4      646.30      638.50     23.06 o 
  -8  13   4        0.83        0.19      5.65 o 
  -7  13   4     1238.55     1148.57     40.09 o 
  -6  13   4       54.70       63.37      6.47 o 
  -5  13   4     1597.56     1660.32     24.53 o 
  -4  13   4       24.04       28.83      7.30 o 
  -3  13   4      945.76      961.57     16.13 o 
  -2  13   4      249.90      230.89      7.27 o 
  -1  13   4      397.88      401.52     10.91 o 
   0  13   4        1.59        0.63      2.67 o 
   1  13   4     1196.87     1164.95     15.74 o 
   2  13   4      144.62      128.98      5.84 o 
   3  13   4     2361.94     2270.10     28.29 o 
   4  13   4      975.35      990.74     18.05 o 
   5  13   4     1049.58     1020.60     18.98 o 
   6  13   4      193.49      200.04      9.65 o 
   7  13   4      392.63      369.31     15.21 o 
   8  13   4      178.50      182.33     12.42 o 
   9  13   4       36.23       55.96      9.98 o 
  -9  14   4      148.69      147.15     12.24 o 
  -8  14   4      284.59      278.92     23.73 o 
  -7  14   4      818.65      802.45     21.82 o 
  -6  14   4      682.11      681.26     16.19 o 
  -5  14   4     2354.36     2314.21     30.51 o 
  -4  14   4      892.80      894.65     19.52 o 
  -3  14   4      745.20      778.47     17.49 o 
  -2  14   4     1037.06     1009.60     15.83 o 
  -1  14   4      171.42      190.09      6.71 o 
   0  14   4        4.52        3.68      2.88 o 
   1  14   4      316.69      312.19      8.43 o 
   2  14   4      896.04      896.28     20.13 o 
   3  14   4      391.48      390.33     14.55 o 
   4  14   4     1457.99     1461.72     22.80 o 
   5  14   4      216.12      218.47      9.87 o 
   6  14   4      292.99      303.60     11.55 o 
   7  14   4      706.91      687.54     20.51 o 
   8  14   4       80.91       92.94     13.44 o 
   9  14   4      318.84      314.78     16.57 o 
  -9  15   4       17.46       30.74      8.19 o 
  -8  15   4      317.67      332.66     15.98 o 
  -7  15   4       56.68       59.61     24.52 o 
  -6  15   4       29.74       38.09      6.15 o 
  -5  15   4       55.26       50.68      6.20 o 
  -4  15   4       28.19       43.67      5.65 o 
  -3  15   4        9.38       13.19      3.74 o 
  -2  15   4     1425.04     1382.38     21.22 o 
  -1  15   4       72.85       75.76      5.94 o 
   0  15   4      109.55      108.13      9.12 o 
   1  15   4      278.63      293.98      8.40 o 
   2  15   4       14.41       15.71      3.88 o 
   3  15   4       49.91       50.23      6.58 o 
   4  15   4      179.43      183.85      8.97 o 
   5  15   4      218.58      225.21     10.11 o 
   6  15   4       46.85       40.81      8.42 o 
   7  15   4       73.06       82.99      9.03 o 
   8  15   4       32.61       21.52      8.29 o 
  -9  16   4        0.41        7.34      6.98 o 
  -8  16   4      989.64      990.63     30.77 o 
  -7  16   4       40.33       35.50      6.51 o 
  -6  16   4     1149.51     1089.48     21.20 o 
  -5  16   4       12.25        3.40      4.59 o 
  -4  16   4     1968.84     1977.58     27.66 o 
  -3  16   4       62.82       71.58      6.42 o 
  -2  16   4     1028.05     1074.56     18.90 o 
  -1  16   4        9.85        2.44      4.04 o 
   0  16   4      223.95      235.93      9.36 o 
   1  16   4      598.00      648.46     14.61 o 
   2  16   4        5.90        2.54      4.30 o 
   3  16   4     3114.42     3182.66     36.97 o 
   4  16   4      136.45      136.98      8.48 o 
   5  16   4     1406.71     1475.70     24.67 o 
   6  16   4      423.06      399.35     13.84 o 
   7  16   4      696.01      766.52     24.22 o 
   8  16   4      147.70      152.77     12.77 o 
  -8  17   4        6.77        4.59      6.53 o 
  -7  17   4      272.32      314.24     12.88 o 
  -6  17   4        2.63        9.00      5.46 o 
  -5  17   4       96.12       92.11      7.76 o 
  -4  17   4       77.70       78.83      8.52 o 
  -3  17   4     1151.37     1218.26     23.39 o 
  -2  17   4       24.85       11.96      4.66 o 
  -1  17   4     1162.40     1129.60     19.92 o 
   0  17   4        5.85        9.92      4.40 o 
   1  17   4      257.21      271.40     10.26 o 
   2  17   4     2029.10     1936.52     27.19 o 
   3  17   4      156.79      204.55     11.63 o 
   4  17   4       54.53       46.74      7.88 o 
   5  17   4      193.08      196.04     10.24 o 
   6  17   4       98.91      105.70      9.21 o 
   7  17   4        5.48        6.23      6.02 o 
   8  17   4       73.99       83.14     10.89 o 
  -8  18   4       28.00       46.11      8.92 o 
  -7  18   4      188.95      185.19     10.85 o 
  -6  18   4       37.65       31.29      8.40 o 
  -5  18   4      231.64      232.41     13.92 o 
  -4  18   4      232.30      270.12     20.32 o 
  -3  18   4       20.39       15.68      5.46 o 
  -2  18   4        2.21        5.51      4.37 o 
  -1  18   4       96.63       91.82      7.24 o 
   0  18   4       83.08       76.89      6.92 o 
   1  18   4      626.44      595.99     16.44 o 
   2  18   4        0.99        0.19      4.47 o 
   3  18   4      175.40      163.70     10.75 o 
   4  18   4        5.41       11.05      6.22 o 
   5  18   4      105.52      101.94     10.16 o 
   6  18   4      372.51      380.59     14.07 o 
   7  18   4       50.44       53.74      7.99 o 
  -7  19   4      476.40      478.29     18.76 o 
  -6  19   4       45.21       23.59     11.15 o 
  -5  19   4     1551.34     1469.29     30.34 o 
  -4  19   4       67.81       63.26      8.59 o 
  -3  19   4     1580.51     1588.75     30.30 o 
  -2  19   4      339.54      352.99     12.18 o 
  -1  19   4     1079.75     1125.29     22.69 o 
   0  19   4      363.84      377.20     14.75 o 
   1  19   4      971.48     1080.65     20.73 o 
   2  19   4       19.72       22.45      5.62 o 
   3  19   4      455.43      510.53     17.42 o 
   4  19   4        9.58       10.64      6.82 o 
   5  19   4     1423.00     1375.77     29.47 o 
   6  19   4       12.52        9.47      7.05 o 
   7  19   4      831.43      785.62     28.46 o 
  -7  20   4       23.18       33.23      8.57 o 
  -6  20   4       65.57       52.61      9.12 o 
  -5  20   4       29.18       32.83      7.47 o 
  -4  20   4       38.90       49.45      8.42 o 
  -3  20   4      173.31      158.62     11.19 o 
  -2  20   4       19.32       40.68      6.32 o 
  -1  20   4      107.78      108.31      9.82 o 
   0  20   4        4.62       -0.15      4.75 o 
   1  20   4      316.28      277.65     11.57 o 
   2  20   4       63.28       66.34      8.85 o 
   3  20   4       25.18       12.10      6.61 o 
   4  20   4        4.45        2.86      6.31 o 
   5  20   4        0.26        2.44      6.48 o 
   6  20   4      176.91      169.32     13.68 o 
  -6  21   4       11.48        9.14      7.66 o 
  -5  21   4      517.02      541.64     19.43 o 
  -4  21   4        9.94       13.76      7.81 o 
  -3  21   4      892.75      851.94     22.98 o 
  -2  21   4      279.36      240.23     11.08 o 
  -1  21   4      886.75      828.67     18.99 o 
   0  21   4      924.71      833.11     18.99 o 
   1  21   4      535.67      533.85     15.65 o 
   2  21   4      588.09      526.72     18.36 o 
   3  21   4      412.10      434.23     17.45 o 
   4  21   4      859.30      846.72     23.75 o 
   5  21   4       11.32       10.33      7.51 o 
   6  21   4      118.18      122.19     11.96 o 
  -6  22   4       81.81       68.60     10.32 o 
  -5  22   4      108.68      100.59     11.13 o 
  -4  22   4      118.27      120.55     12.11 o 
  -3  22   4       83.43       82.96      9.94 o 
  -2  22   4      810.70      765.36     18.81 o 
  -1  22   4      153.87      141.71      9.44 o 
   0  22   4      582.32      538.08     16.10 o 
   1  22   4      223.83      243.35     11.69 o 
   2  22   4      488.56      482.53     29.54 o 
   3  22   4      137.27      167.53     12.54 o 
   4  22   4      175.79      175.79     13.24 o 
   5  22   4       21.78       17.15      8.32 o 
  -5  23   4       20.11       21.84      8.47 o 
  -4  23   4       10.56        8.79      6.88 o 
  -3  23   4        2.34        2.14      6.49 o 
  -2  23   4      107.21      114.87      9.23 o 
  -1  23   4       37.77       42.88      8.94 o 
   0  23   4       48.01       52.04      7.84 o 
   1  23   4       83.92       84.23     11.37 o 
   2  23   4        0.18       -4.24      6.77 o 
   3  23   4        3.97        7.44      6.75 o 
   4  23   4        2.46       13.81      8.04 o 
  -4  24   4       64.18       63.01     10.18 o 
  -3  24   4       94.35       95.61     14.28 o 
  -2  24   4       78.85       69.11      9.33 o 
  -1  24   4      140.65      193.31     11.56 o 
   0  24   4      323.94      311.90     13.69 o 
   1  24   4      183.67      177.97     11.27 o 
   2  24   4      239.07      285.83     15.60 o 
   3  24   4      203.41      195.53     13.91 o 
  -2  25   4      153.81      192.35     14.04 o 
  -1  25   4      282.59      270.91     13.31 o 
   0  25   4       10.06       14.42      6.85 o 
   1  25   4      175.90      178.69     13.53 o 
   2  25   4       51.45       66.98     10.93 o 
 -11   1   5       11.97        5.68      6.52 o 
 -10   1   5      568.04      613.79     17.87 o 
  -9   1   5        6.40        3.30      5.30 o 
  -8   1   5     1249.21     1132.60     21.26 o 
  -7   1   5        4.98       -3.67      3.91 o 
  -6   1   5     1972.95     1897.24     25.62 o 
  -5   1   5      292.88      300.74      9.54 o 
  -4   1   5     2214.69     2395.28     27.27 o 
  -3   1   5      169.10      142.36      4.13 o 
  -2   1   5     1161.85     1180.02     14.16 o 
  -1   1   5       36.96        7.60      1.88 o 
   0   1   5      406.98      334.44      5.95 o 
   1   1   5     4195.71     4305.72     32.61 o 
   2   1   5     7460.11     7224.76     52.41 o 
   3   1   5       73.82       92.27      5.44 o 
   4   1   5      772.69      722.87     19.17 o 
   5   1   5      148.32      165.00      7.79 o 
   6   1   5       54.89       80.56      7.29 o 
   7   1   5     1512.08     1489.45     25.12 o 
   8   1   5      443.04      440.90     14.16 o 
   9   1   5      426.15      450.89     16.72 o 
  10   1   5        7.41        5.17      6.14 o 
 -11   2   5      253.63      259.49     13.95 o 
 -10   2   5       54.83       61.49      8.15 o 
  -9   2   5     1062.53     1075.81     21.91 o 
  -8   2   5      639.87      640.36     16.02 o 
  -7   2   5      805.40      823.80     23.51 o 
  -6   2   5     1597.16     1648.73     23.64 o 
  -5   2   5     2102.61     2068.97     25.92 o 
  -4   2   5     2942.73     2893.56     26.04 o 
  -3   2   5     1970.62     1901.64     16.29 o 
  -2   2   5     1064.81     1075.07     11.26 o 
  -1   2   5     1509.48     1360.07     13.16 o 
   0   2   5      757.91      754.41      9.11 o 
   1   2   5     3613.83     3261.94     24.23 o 
   2   2   5     2833.87     2719.70     27.37 o 
   3   2   5     1409.25     1417.16     17.64 o 
   4   2   5     1037.47     1124.24     21.34 o 
   5   2   5       55.30       53.87      8.87 o 
   6   2   5     2811.09     2846.43     34.43 o 
   7   2   5      932.24      926.14     18.80 o 
   8   2   5      282.46      283.39     11.89 o 
   9   2   5      916.71      820.49     20.27 o 
  10   2   5       10.77        9.65      6.40 o 
 -11   3   5      116.02      116.96     10.41 o 
 -10   3   5      860.70      875.40     20.96 o 
  -9   3   5       80.63       80.79      8.01 o 
  -8   3   5      506.28      491.81     14.31 o 
  -7   3   5        2.92        4.71      4.30 o 
  -6   3   5      328.49      295.33     10.21 o 
  -5   3   5      214.01      180.22      7.81 o 
  -4   3   5       74.09       67.43      5.32 o 
  -3   3   5     1595.79     1779.00     15.69 o 
  -2   3   5     1260.41     1431.39     16.54 o 
  -1   3   5     1380.65     1436.43     13.79 o 
   0   3   5       28.13       16.63      2.19 o 
   1   3   5      224.22      248.63      5.16 o 
   2   3   5      262.30      255.11      6.42 o 
   3   3   5      492.28      477.02      8.65 o 
   4   3   5        8.06       16.46      3.95 o 
   5   3   5      917.49      897.68     17.02 o 
   6   3   5     1142.51     1144.16     20.17 o 
   7   3   5       89.28       93.73      7.57 o 
   8   3   5       80.83       81.39      7.87 o 
   9   3   5       68.03       78.02     10.36 o 
  10   3   5       16.51       20.64      6.73 o 
 -11   4   5      141.83      150.03     11.16 o 
 -10   4   5      390.42      385.34     14.48 o 
  -9   4   5      353.18      354.49     13.21 o 
  -8   4   5      672.95      675.27     16.49 o 
  -7   4   5      255.23      262.02     14.72 o 
  -6   4   5     1694.33     1745.47     24.64 o 
  -5   4   5     5539.19     5742.37     53.21 o 
  -4   4   5     3162.29     3084.35     27.95 o 
  -3   4   5     5095.81     5142.43     36.60 o 
  -2   4   5     1151.08     1361.20     13.39 o 
  -1   4   5     2377.31     2411.94     22.10 o 
   0   4   5     1830.47     1715.90     15.61 o 
   1   4   5    11570.19    11328.45     70.37 o 
   2   4   5     3884.15     3888.97     32.42 o 
   3   4   5      623.25      556.77      9.65 o 
   4   4   5      310.24      351.24     12.65 o 
   5   4   5      222.86      244.27      9.18 o 
   6   4   5      506.62      523.73     13.58 o 
   7   4   5      850.58      876.31     18.40 o 
   8   4   5     1247.89     1248.24     23.40 o 
   9   4   5      305.15      323.65     13.28 o 
  10   4   5      371.81      342.88     14.37 o 
 -11   5   5       16.03        9.44      6.98 o 
 -10   5   5        7.48        5.50      5.77 o 
  -9   5   5       66.77       64.55      7.69 o 
  -8   5   5       78.51       82.56      8.83 o 
  -7   5   5      766.49      744.68     16.49 o 
  -6   5   5      554.17      542.52     15.31 o 
  -5   5   5       68.20       63.02      5.54 o 
  -4   5   5     3253.27     3107.48     28.41 o 
  -3   5   5      120.26      103.84      4.76 o 
  -2   5   5      215.22      175.65      4.83 o 
  -1   5   5      902.40      827.03     10.16 o 
   0   5   5      380.18      364.72      7.06 o 
   1   5   5     1728.24     1699.81     15.62 o 
   2   5   5      212.06      219.22      6.86 o 
   3   5   5      252.64      226.87      6.66 o 
   4   5   5        3.48        7.48      2.90 o 
   5   5   5      201.30      191.29      8.37 o 
   6   5   5       10.61        5.68      4.40 o 
   7   5   5      254.92      232.89     10.28 o 
   8   5   5       16.95       26.01      6.34 o 
   9   5   5        0.49        2.17      6.11 o 
  10   5   5       34.09       39.99      7.80 o 
 -10   6   5      134.93      155.06     10.61 o 
  -9   6   5      209.90      223.54     11.11 o 
  -8   6   5       94.41      104.62      7.99 o 
  -7   6   5       98.43       96.26      7.26 o 
  -6   6   5      200.33      206.91      8.89 o 
  -5   6   5     2256.33     2269.75     27.89 o 
  -4   6   5     1351.84     1266.71     16.00 o 
  -3   6   5     1870.25     1872.65     17.09 o 
  -2   6   5      788.31      829.41     10.37 o 
  -1   6   5      842.37      869.01     10.61 o 
   0   6   5     5789.25     5654.35     39.08 o 
   1   6   5     4126.12     3961.19     29.34 o 
   2   6   5     3708.46     3863.36     33.63 o 
   3   6   5     1629.36     1430.96     17.11 o 
   4   6   5      128.31      116.78      5.47 o 
   5   6   5       58.94       71.87      7.27 o 
   6   6   5       98.47       99.60      7.26 o 
   7   6   5      368.81      368.89     12.50 o 
   8   6   5      614.08      590.39     27.48 o 
   9   6   5        1.46       -2.93      5.31 o 
  10   6   5       86.90       76.81      8.95 o 
 -10   7   5      684.47      705.36     18.91 o 
  -9   7   5      224.24      231.21     11.33 o 
  -8   7   5       63.62       68.34      7.31 o 
  -7   7   5      151.57      145.65      8.48 o 
  -6   7   5      226.86      222.97      9.21 o 
  -5   7   5      541.01      557.78     16.64 o 
  -4   7   5     3240.05     3191.55     29.67 o 
  -3   7   5      210.84      177.43      5.12 o 
  -2   7   5      711.43      762.21     10.07 o 
  -1   7   5       86.37       63.14      3.74 o 
   0   7   5     2437.06     2329.60     20.12 o 
   1   7   5     7278.81     7472.12     49.71 o 
   2   7   5     1367.08     1375.11     14.07 o 
   3   7   5     1001.16      953.93     13.78 o 
   4   7   5        3.56        1.91      2.98 o 
   5   7   5      253.88      268.25      9.77 o 
   6   7   5      161.91      160.31      8.49 o 
   7   7   5     1006.02     1006.70     20.07 o 
   8   7   5      645.04      662.46     17.28 o 
   9   7   5      494.94      553.32     32.34 o 
  10   7   5       87.03       77.32     10.59 o 
 -10   8   5       10.87        8.55      9.49 o 
  -9   8   5      305.95      287.44     13.69 o 
  -8   8   5      253.80      255.17     11.08 o 
  -7   8   5       53.53       42.15      7.98 o 
  -6   8   5      134.96      144.42      8.50 o 
  -5   8   5      250.37      266.10      8.02 o 
  -4   8   5      296.33      302.69      8.13 o 
  -3   8   5       12.72       17.92      2.69 o 
  -2   8   5       21.94       19.93      2.65 o 
  -1   8   5      827.55      881.18     11.12 o 
   0   8   5     1147.60     1315.99     14.04 o 
   1   8   5     1148.14     1258.43     15.86 o 
   2   8   5        0.55        1.79      2.54 o 
   3   8   5      906.80      988.83     14.33 o 
   4   8   5      694.56      688.35     12.23 o 
   5   8   5      620.42      584.88     13.92 o 
   6   8   5      125.62      141.94      8.29 o 
   7   8   5      139.90      133.78      8.63 o 
   8   8   5        8.51        3.24      6.57 o 
   9   8   5       46.54       52.32      9.34 o 
  10   8   5       33.45       37.25     10.36 o 
 -10   9   5      373.46      411.93     18.48 o 
  -9   9   5      187.50      175.74     17.67 o 
  -8   9   5     1255.94     1270.07     23.32 o 
  -7   9   5      151.78      171.00      9.15 o 
  -6   9   5      638.31      649.31     14.97 o 
  -5   9   5      152.94      161.89      8.15 o 
  -4   9   5     1156.69     1185.01     26.07 o 
  -3   9   5       98.16      102.61      4.44 o 
  -2   9   5     3510.72     3746.54     29.33 o 
  -1   9   5       50.64       37.26      3.12 o 
   0   9   5     2679.31     2543.72     22.01 o 
   1   9   5     1063.35     1136.41     13.13 o 
   2   9   5     5722.37     5684.04     45.43 o 
   3   9   5     2770.41     2615.34     28.44 o 
   4   9   5      515.29      526.09     16.79 o 
   5   9   5      106.93      131.37      6.50 o 
   6   9   5      474.81      497.04     13.62 o 
   7   9   5       36.80       33.75     13.88 o 
   8   9   5      221.22      253.27     14.06 o 
   9   9   5       44.13       47.84      9.15 o 
 -10  10   5       42.33       53.24      9.95 o 
  -9  10   5     1032.31     1043.49     26.71 o 
  -8  10   5        0.94       -5.53      5.51 o 
  -7  10   5     1797.17     1802.20     27.12 o 
  -6  10   5       75.83       70.94      7.00 o 
  -5  10   5      430.75      436.04     10.37 o 
  -4  10   5        3.68        8.59      3.67 o 
  -3  10   5      642.17      572.78      9.40 o 
  -2  10   5      588.12      565.71      9.22 o 
  -1  10   5       20.57       39.11      4.83 o 
   0  10   5     2002.91     1993.90     18.99 o 
   1  10   5      236.39      188.81      6.58 o 
   2  10   5     1975.80     1909.73     21.23 o 
   3  10   5     2150.82     2132.65     25.90 o 
   4  10   5       50.92       67.29      5.08 o 
   5  10   5      334.99      319.57      9.39 o 
   6  10   5      174.55      182.90     11.04 o 
   7  10   5        3.11        7.64      5.79 o 
   8  10   5      367.69      388.77     16.44 o 
   9  10   5        0.95       -1.90      6.39 o 
 -10  11   5       52.59       48.38      9.67 o 
  -9  11   5       24.73       17.48     10.48 o 
  -8  11   5        1.76        6.52      6.19 o 
  -7  11   5       10.70       27.17      6.86 o 
  -6  11   5      385.45      361.03     14.19 o 
  -5  11   5      492.96      474.37     10.96 o 
  -4  11   5      254.26      263.67      8.11 o 
  -3  11   5       12.70       10.30      3.46 o 
  -2  11   5       45.19       51.87      3.70 o 
  -1  11   5      100.82      102.74      4.58 o 
   0  11   5      951.65      930.71     12.25 o 
   1  11   5       27.14       35.84      3.43 o 
   2  11   5      515.64      514.10     10.38 o 
   3  11   5       44.37       41.69      4.34 o 
   4  11   5      201.05      213.03     13.85 o 
   5  11   5       43.86       54.06      6.10 o 
   6  11   5        0.26        0.31      5.33 o 
   7  11   5       21.53       15.50      7.48 o 
   8  11   5       25.37       22.10      7.84 o 
   9  11   5        0.19        1.48      7.19 o 
  -9  12   5      748.18      740.67     23.45 o 
  -8  12   5       17.29        8.41      6.43 o 
  -7  12   5     1179.94     1143.86     31.75 o 
  -6  12   5      431.67      455.69     15.96 o 
  -5  12   5      628.58      593.28     20.42 o 
  -4  12   5      676.92      726.22     16.26 o 
  -3  12   5      242.26      232.54      8.39 o 
  -2  12   5      126.61      115.30      6.45 o 
  -1  12   5       54.54       71.13      4.10 o 
   0  12   5     1067.42     1071.21     13.44 o 
   1  12   5     1518.05     1486.85     16.36 o 
   2  12   5      202.76      202.57      8.34 o 
   3  12   5     2132.09     2133.04     27.50 o 
   4  12   5       16.27       16.46      5.45 o 
   5  12   5      314.55      290.51     10.77 o 
   6  12   5      489.81      522.69     21.88 o 
   7  12   5      319.09      322.75     20.20 o 
   8  12   5      434.00      472.63     20.15 o 
   9  12   5       60.58       54.26     10.08 o 
  -9  13   5       78.36       85.35     13.72 o 
  -8  13   5      340.66      342.25     15.58 o 
  -7  13   5      898.88      871.47     22.86 o 
  -6  13   5        1.57        5.68      4.55 o 
  -5  13   5     5219.10     5139.64     51.95 o 
  -4  13   5        2.33       -0.17      3.78 o 
  -3  13   5     2006.54     1871.97     35.96 o 
  -2  13   5      970.28      902.44     12.51 o 
  -1  13   5      559.92      556.07      9.79 o 
   0  13   5       51.04       45.62      4.12 o 
   1  13   5      843.05      837.32     13.59 o 
   2  13   5      290.93      280.61     14.52 o 
   3  13   5       97.76       93.99      6.68 o 
   4  13   5      346.60      348.65     11.45 o 
   5  13   5      228.75      203.43     10.19 o 
   6  13   5       16.47       14.18      8.02 o 
   7  13   5      371.48      388.01     25.96 o 
   8  13   5       99.27      113.77     11.31 o 
  -9  14   5       11.66       17.67      7.72 o 
  -8  14   5      342.47      292.21     15.07 o 
  -7  14   5        3.58        7.76      6.40 o 
  -6  14   5      298.86      315.81     11.89 o 
  -5  14   5      286.18      249.14     10.44 o 
  -4  14   5      216.26      223.11      9.55 o 
  -3  14   5       62.29       57.10      5.78 o 
  -2  14   5      852.80      831.83     13.86 o 
  -1  14   5       36.22       38.28      4.22 o 
   0  14   5      684.78      689.27     12.38 o 
   1  14   5      811.59      792.09     15.95 o 
   2  14   5      528.87      561.53     13.46 o 
   3  14   5       16.29       11.89      4.71 o 
   4  14   5      657.22      672.71     15.66 o 
   5  14   5       52.87       44.42      6.32 o 
   6  14   5       79.54       69.42     10.15 o 
   7  14   5      243.26      277.42     15.18 o 
   8  14   5      196.12      190.07     16.45 o 
  -9  15   5       41.63       38.90      8.91 o 
  -8  15   5      592.35      632.26     21.19 o 
  -7  15   5      281.03      282.93     17.00 o 
  -6  15   5     1569.48     1655.62     26.69 o 
  -5  15   5      380.72      415.05     13.15 o 
  -4  15   5     1978.04     1997.18     41.54 o 
  -3  15   5       19.06       16.08      4.55 o 
  -2  15   5     1478.58     1485.90     22.37 o 
  -1  15   5      328.95      317.65     10.44 o 
   0  15   5     1397.06     1398.94     33.46 o 
   1  15   5      333.57      360.26      9.62 o 
   2  15   5     1513.40     1470.83     46.79 o 
   3  15   5      979.17      969.77     18.59 o 
   4  15   5      537.18      522.20     14.26 o 
   5  15   5      820.26      840.52     18.44 o 
   6  15   5      373.80      383.80     16.19 o 
   7  15   5      507.46      537.40     19.30 o 
   8  15   5      145.38      188.28     17.66 o 
  -8  16   5        6.04       -2.37      6.37 o 
  -7  16   5       21.46       34.68      7.97 o 
  -6  16   5        0.62        3.70      5.01 o 
  -5  16   5        0.50        5.48      4.85 o 
  -4  16   5      183.74      140.96      8.36 o 
  -3  16   5      184.37      181.56     10.62 o 
  -2  16   5       50.38       41.68      5.48 o 
  -1  16   5      328.88      330.17     12.63 o 
   0  16   5       41.80       35.51      8.51 o 
   1  16   5       20.01       20.99      5.10 o 
   2  16   5       45.72       45.83      5.97 o 
   3  16   5      778.53      786.24     27.03 o 
   4  16   5      215.20      237.26     14.17 o 
   5  16   5      193.61      216.20     25.95 o 
   6  16   5        0.56       -0.60      5.32 o 
   7  16   5       19.63       30.61      8.42 o 
   8  16   5        5.27        4.07      7.89 o 
  -8  17   5      129.62      125.17     11.65 o 
  -7  17   5       73.50       77.29      9.92 o 
  -6  17   5     1296.59     1358.45     37.59 o 
  -5  17   5      171.46      160.45     12.01 o 
  -4  17   5     2043.34     1885.08     33.10 o 
  -3  17   5      181.53      166.60     10.77 o 
  -2  17   5      463.08      468.10     13.14 o 
  -1  17   5      307.97      327.16     11.31 o 
   0  17   5      627.56      614.76     14.84 o 
   1  17   5      303.41      326.77     11.31 o 
   2  17   5      307.36      306.03     13.52 o 
   3  17   5       16.81       13.73      6.54 o 
   4  17   5       26.33       21.30      5.82 o 
   5  17   5      234.14      235.10     11.25 o 
   6  17   5      469.69      497.34     15.71 o 
   7  17   5      948.58      944.15     36.22 o 
  -7  18   5      260.66      246.68     23.97 o 
  -6  18   5      270.54      308.36     20.20 o 
  -5  18   5      800.64      770.39     21.71 o 
  -4  18   5       28.72       47.63      8.10 o 
  -3  18   5     1105.26      998.94     23.56 o 
  -2  18   5        4.04        0.04      4.38 o 
  -1  18   5      474.73      575.23     14.79 o 
   0  18   5       34.06       34.97      8.51 o 
   1  18   5      233.83      247.66     10.63 o 
   2  18   5       28.59       29.74      7.31 o 
   3  18   5      163.93      177.67     11.64 o 
   4  18   5        7.00       -0.03      6.13 o 
   5  18   5       22.46        9.96      6.90 o 
   6  18   5      205.10      217.73     16.70 o 
   7  18   5       81.01      107.23     11.77 o 
  -7  19   5       69.09      108.82     31.68 o 
  -6  19   5        1.50        9.08      6.71 o 
  -5  19   5        4.81        5.31      5.97 o 
  -4  19   5        4.18        5.22      6.27 o 
  -3  19   5       17.59       15.00      6.46 o 
  -2  19   5        2.65        2.13      4.67 o 
  -1  19   5        0.96        4.31      4.71 o 
   0  19   5        0.58        1.04      4.84 o 
   1  19   5       24.44       29.93      7.46 o 
   2  19   5       43.33       56.73      8.56 o 
   3  19   5      225.42      212.63     12.82 o 
   4  19   5       39.19       36.65      8.55 o 
   5  19   5       43.82       39.59      8.62 o 
   6  19   5       19.18       11.27      7.77 o 
  -6  20   5       41.16       44.49      8.78 o 
  -5  20   5      164.55      167.64     12.33 o 
  -4  20   5       20.19       12.35      9.28 o 
  -3  20   5      274.38      296.18     14.63 o 
  -2  20   5      257.01      256.65     13.55 o 
  -1  20   5      579.55      599.60     16.25 o 
   0  20   5     1752.04     1695.53     30.12 o 
   1  20   5      769.09      761.98     38.28 o 
   2  20   5      879.20      857.36     22.92 o 
   3  20   5     1083.13     1018.34     25.30 o 
   4  20   5      493.53      471.10     18.21 o 
   5  20   5      205.19      224.31     18.05 o 
   6  20   5      186.11      176.43     13.24 o 
  -6  21   5      157.86      183.31     13.78 o 
  -5  21   5       19.23       17.20      7.51 o 
  -4  21   5       85.44       89.57     12.19 o 
  -3  21   5       22.57       14.22      6.84 o 
  -2  21   5      216.71      218.87     13.10 o 
  -1  21   5      543.97      563.27     16.23 o 
   0  21   5        1.92        7.43      5.49 o 
   1  21   5      455.28      478.78     18.71 o 
   2  21   5      189.80      187.63     12.72 o 
   3  21   5       17.27        9.84      7.17 o 
   4  21   5       71.67       81.08     10.55 o 
   5  21   5       16.15       12.95      7.82 o 
  -5  22   5       77.39       75.10     10.49 o 
  -4  22   5       13.46       10.86      7.59 o 
  -3  22   5        0.47        0.31      6.05 o 
  -2  22   5        9.66       14.89      7.18 o 
  -1  22   5      107.78      103.27      8.92 o 
   0  22   5       43.16       57.29      7.78 o 
   1  22   5      245.56      245.10     14.17 o 
   2  22   5       92.36       81.84     11.58 o 
   3  22   5        4.73        4.34      7.40 o 
   4  22   5      118.91      125.02     16.62 o 
  -4  23   5       63.08       51.73      9.45 o 
  -3  23   5      171.60      206.31     18.63 o 
  -2  23   5      140.80      132.65     11.88 o 
  -1  23   5      574.26      646.87     18.04 o 
   0  23   5      789.31      795.53     19.99 o 
   1  23   5      323.89      373.06     17.29 o 
   2  23   5      509.02      508.54     19.91 o 
   3  23   5       52.57       61.00      9.94 o 
  -3  24   5       57.57       65.23     13.68 o 
  -2  24   5       14.66       22.44      8.29 o 
  -1  24   5      175.28      168.56     12.95 o 
   0  24   5        0.58       10.24      9.74 o 
   1  24   5       42.51       45.81     11.43 o 
   2  24   5        2.80       -0.81      9.64 o 
 -10   0   6      616.34      596.27     24.91 o 
  -9   0   6        4.39        6.64     14.88 o 
  -8   0   6     1978.43     1858.82     49.95 o 
  -7   0   6      666.86      614.53     21.50 o 
  -6   0   6     1335.94     1320.19     30.45 o 
  -5   0   6     2158.02     2310.22    107.94 o 
  -4   0   6     2999.33     2906.82     45.52 o 
  -3   0   6     2661.54     2542.36     29.81 o 
  -2   0   6    10806.91    10885.44     97.29 o 
  -1   0   6      192.17      280.31      8.60 o 
   0   0   6     7839.59     8427.15     77.58 o 
   1   0   6      123.94      123.60      6.48 o 
   2   0   6     3154.71     2937.99     44.60 o 
   3   0   6       14.50        7.78     10.86 o 
   4   0   6     2220.65     2269.82     40.30 o 
   5   0   6      220.64      243.75     19.84 o 
   6   0   6      246.34      244.28     21.22 o 
   7   0   6     1004.06      957.35     40.07 o 
   8   0   6        4.68        5.44     11.84 o 
   9   0   6      249.22      222.55     16.71 o 
  10   0   6       76.88       75.32     13.02 o 
 -10   1   6        2.20       -0.83      5.93 o 
  -9   1   6      408.49      357.95     13.46 o 
  -8   1   6       14.46       23.13      7.62 o 
  -7   1   6      320.20      297.53     11.20 o 
  -6   1   6      133.37      126.31      7.75 o 
  -5   1   6       50.42       37.68      5.24 o 
  -4   1   6      597.47      626.12     13.18 o 
  -3   1   6      122.74      112.15      4.08 o 
  -2   1   6      910.78      861.26     12.94 o 
  -1   1   6      431.18      451.52      7.66 o 
   0   1   6     1087.59     1055.78     11.93 o 
   1   1   6      129.96      143.70      7.94 o 
   2   1   6     1043.18     1149.16     14.68 o 
   3   1   6       17.02       13.16      3.67 o 
   4   1   6      461.97      453.37     12.02 o 
   5   1   6      357.67      352.68     11.29 o 
   6   1   6     1274.15     1289.29     25.79 o 
   7   1   6     1164.89     1032.25     20.76 o 
   8   1   6      419.28      447.69     15.96 o 
   9   1   6       38.58       44.45      7.40 o 
  10   1   6       12.75        7.53      6.78 o 
 -10   2   6      452.20      476.75     16.26 o 
  -9   2   6        0.62       10.21      5.65 o 
  -8   2   6      755.09      814.65     20.83 o 
  -7   2   6       76.11       82.16      7.20 o 
  -6   2   6      810.70      756.04     16.12 o 
  -5   2   6      173.50      195.48      8.40 o 
  -4   2   6      808.99      773.16     14.66 o 
  -3   2   6     1602.92     1580.88     17.72 o 
  -2   2   6       79.10      168.05      5.84 o 
  -1   2   6     1433.37     1428.21     14.47 o 
   0   2   6      220.21      246.01      5.76 o 
   1   2   6     2188.13     2199.94     18.92 o 
   2   2   6      939.96      855.64     12.03 o 
   3   2   6      772.37      721.09     16.35 o 
   4   2   6      476.51      507.22     12.59 o 
   5   2   6       50.01       56.90      6.01 o 
   6   2   6     2765.51     2663.17     34.30 o 
   7   2   6      234.08      240.13     11.00 o 
   8   2   6      464.40      483.17     18.22 o 
   9   2   6       21.11       21.16      6.76 o 
  10   2   6        4.20        2.44      6.58 o 
 -10   3   6      454.92      433.83     15.70 o 
  -9   3   6      249.23      277.69     12.55 o 
  -8   3   6      478.12      523.64     19.89 o 
  -7   3   6      524.14      514.37     14.16 o 
  -6   3   6     1965.55     1976.59     27.33 o 
  -5   3   6     1894.50     1867.48     25.33 o 
  -4   3   6     3046.35     3096.91     33.78 o 
  -3   3   6     3771.54     3753.35     32.44 o 
  -2   3   6     2381.87     2325.18     20.17 o 
  -1   3   6      105.66       99.99      4.03 o 
   0   3   6     1408.76     1303.47     13.64 o 
   1   3   6     1160.57     1134.18     12.26 o 
   2   3   6     1248.72     1343.51     18.83 o 
   3   3   6      451.57      457.54     11.41 o 
   4   3   6      166.01      159.13      7.71 o 
   5   3   6      535.48      535.91     13.67 o 
   6   3   6     1944.81     1961.31     28.55 o 
   7   3   6      750.68      691.43     17.16 o 
   8   3   6      978.88      957.99     21.15 o 
   9   3   6      217.75      218.35     17.94 o 
  10   3   6       84.01       88.37      9.70 o 
 -10   4   6       55.67       58.27      8.24 o 
  -9   4   6      400.02      389.68     14.28 o 
  -8   4   6      485.36      478.31     14.45 o 
  -7   4   6      143.80      135.18     13.03 o 
  -6   4   6      538.26      538.65     13.91 o 
  -5   4   6      264.30      243.99      9.48 o 
  -4   4   6       25.78       26.84      4.55 o 
  -3   4   6      699.77      769.55     11.99 o 
  -2   4   6        0.16       -0.65      1.94 o 
  -1   4   6     1956.57     2179.95     19.41 o 
   0   4   6       30.91       19.06      2.54 o 
   1   4   6      235.40      225.78      5.46 o 
   2   4   6        0.52        2.46      2.55 o 
   3   4   6       45.05       41.33      4.78 o 
   4   4   6       96.70       78.08      6.18 o 
   5   4   6      180.04      167.59      8.50 o 
   6   4   6        8.33       11.84      5.87 o 
   7   4   6      233.28      205.98     10.45 o 
   8   4   6        7.64        3.83      5.63 o 
   9   4   6       12.53       12.72      6.58 o 
 -10   5   6      274.03      244.47     12.62 o 
  -9   5   6      171.01      162.51     10.32 o 
  -8   5   6      326.03      300.73     12.16 o 
  -7   5   6        7.41        6.13      6.04 o 
  -6   5   6        3.62        5.95      4.56 o 
  -5   5   6      111.36      111.29      7.70 o 
  -4   5   6     1300.76     1243.25     20.04 o 
  -3   5   6     1354.25     1343.16     16.66 o 
  -2   5   6     1073.24     1032.61     12.20 o 
  -1   5   6     1551.78     1609.25     16.03 o 
   0   5   6      867.84      779.12     12.46 o 
   1   5   6      769.09      801.76     14.07 o 
   2   5   6     2173.45     2190.36     22.58 o 
   3   5   6      284.32      321.29      8.40 o 
   4   5   6     1260.76     1206.13     19.80 o 
   5   5   6       22.60       24.20      5.36 o 
   6   5   6      611.25      637.26     15.76 o 
   7   5   6      298.19      282.72     16.07 o 
   8   5   6      297.38      293.34     12.74 o 
   9   5   6       44.49       48.78      7.78 o 
 -10   6   6      400.27      396.83     15.32 o 
  -9   6   6      198.29      209.39     13.52 o 
  -8   6   6      589.26      620.49     26.98 o 
  -7   6   6       85.99       82.52      7.41 o 
  -6   6   6       27.26       19.78      5.10 o 
  -5   6   6      143.50      147.41      8.25 o 
  -4   6   6     1805.91     1800.69     20.69 o 
  -3   6   6      309.21      310.10      9.50 o 
  -2   6   6     3491.56     3349.78     26.94 o 
  -1   6   6       83.45       79.03      4.00 o 
   0   6   6     1663.98     1596.90     17.74 o 
   1   6   6     1453.48     1545.76     18.10 o 
   2   6   6     2410.33     2325.75     23.85 o 
   3   6   6      851.67      859.07     13.46 o 
   4   6   6       80.01       95.75     11.60 o 
   5   6   6      811.01      792.97     16.64 o 
   6   6   6       41.92       53.68      6.63 o 
   7   6   6      391.92      396.55     13.48 o 
   8   6   6      294.43      285.60     14.06 o 
   9   6   6       60.03       49.28      7.93 o 
 -10   7   6        7.53       10.22      6.26 o 
  -9   7   6       10.22       11.71      6.05 o 
  -8   7   6       40.11       49.83      7.07 o 
  -7   7   6      320.31      349.00     12.23 o 
  -6   7   6       12.34        4.10      4.28 o 
  -5   7   6      463.17      470.41     12.71 o 
  -4   7   6       87.60       99.76      7.34 o 
  -3   7   6       61.84       54.93      4.35 o 
  -2   7   6       19.57       10.40      2.79 o 
  -1   7   6     1588.33     1573.18     16.26 o 
   0   7   6      213.98      215.48      7.86 o 
   1   7   6      141.45      170.99      5.26 o 
   2   7   6      434.85      460.08      9.81 o 
   3   7   6      717.29      727.61     12.56 o 
   4   7   6     1545.38     1446.25     22.29 o 
   5   7   6        0.49        6.48      4.48 o 
   6   7   6      327.80      327.97     11.81 o 
   7   7   6        7.09       10.19      5.39 o 
   8   7   6      163.35      156.09     10.31 o 
   9   7   6       51.54       29.40      7.32 o 
 -10   8   6      465.84      483.58     19.57 o 
  -9   8   6      819.18      856.34     22.31 o 
  -8   8   6      892.65      911.17     20.19 o 
  -7   8   6      116.84      129.15      8.51 o 
  -6   8   6     2360.48     2254.78     30.29 o 
  -5   8   6       10.90       10.33      4.44 o 
  -4   8   6     2283.82     2268.25     24.61 o 
  -3   8   6     1520.55     1510.24     18.64 o 
  -2   8   6     2607.64     2528.24     22.61 o 
  -1   8   6     1186.40     1167.18     13.78 o 
   0   8   6     1279.82     1216.18     14.08 o 
   1   8   6     1319.35     1265.28     14.34 o 
   2   8   6      133.82      110.23      5.59 o 
   3   8   6      739.93      740.58     14.18 o 
   4   8   6      156.33      150.94      7.93 o 
   5   8   6      476.26      451.73     14.23 o 
   6   8   6      295.42      286.62     11.36 o 
   7   8   6      403.36      434.32     16.29 o 
   8   8   6       78.70       84.03     14.04 o 
   9   8   6       75.01       78.11     18.64 o 
 -10   9   6       17.17       14.91     10.71 o 
  -9   9   6      348.62      378.09     32.22 o 
  -8   9   6       19.39       23.89      6.10 o 
  -7   9   6      233.46      223.68     10.32 o 
  -6   9   6       32.06       28.32      6.97 o 
  -5   9   6      978.62      979.74     18.40 o 
  -4   9   6      134.49      134.37      6.40 o 
  -3   9   6      984.13     1007.15     15.01 o 
  -2   9   6     1478.82     1439.65     15.98 o 
  -1   9   6       21.27       21.30      3.15 o 
   0   9   6     2400.65     2376.20     21.78 o 
   1   9   6      148.16      144.96      6.14 o 
   2   9   6     1748.74     1859.94     21.48 o 
   3   9   6       94.05       92.29      5.56 o 
   4   9   6      190.42      188.21     10.32 o 
   5   9   6      124.61      114.59      7.65 o 
   6   9   6      190.43      187.61     14.16 o 
   7   9   6      115.37      126.24     10.98 o 
   8   9   6       50.08       50.23      9.20 o 
   9   9   6        7.41       -3.03      7.24 o 
 -10  10   6      119.83      118.25     12.01 o 
  -9  10   6      179.82      175.83     18.38 o 
  -8  10   6       92.58      108.53     10.40 o 
  -7  10   6       48.29       47.00      8.09 o 
  -6  10   6      154.05      134.95     12.53 o 
  -5  10   6      357.94      331.31     13.22 o 
  -4  10   6      511.25      455.82     10.59 o 
  -3  10   6      456.25      467.05     10.83 o 
  -2  10   6      921.97      858.41     17.87 o 
  -1  10   6     1300.19     1272.66     15.02 o 
   0  10   6     1293.18     1339.99     15.42 o 
   1  10   6      376.40      332.69      8.79 o 
   2  10   6     1293.67     1345.03     17.90 o 
   3  10   6      911.89      907.31     14.85 o 
   4  10   6     1225.80     1275.95     18.37 o 
   5  10   6      536.11      541.24     14.20 o 
   6  10   6      184.66      183.58     12.64 o 
   7  10   6      149.90      187.83     12.42 o 
   8  10   6       24.87        6.92      7.30 o 
   9  10   6        2.01        4.58      7.80 o 
  -9  11   6      725.50      744.40     36.47 o 
  -8  11   6       25.62       56.39     15.57 o 
  -7  11   6     1416.58     1379.76     28.84 o 
  -6  11   6      246.48      244.56     12.52 o 
  -5  11   6       40.99       41.67      5.03 o 
  -4  11   6       50.72       61.61      5.93 o 
  -3  11   6      124.96      139.43      6.40 o 
  -2  11   6      283.77      312.35      7.67 o 
  -1  11   6     1399.11     1415.59     16.30 o 
   0  11   6      410.74      412.05      8.53 o 
   1  11   6      463.59      429.84      9.96 o 
   2  11   6      255.34      264.04     11.92 o 
   3  11   6     1328.21     1299.97     21.09 o 
   4  11   6     1256.79     1244.43     21.08 o 
   5  11   6      583.73      526.16     17.41 o 
   6  11   6      555.37      512.34     17.72 o 
   7  11   6      222.67      217.65     14.12 o 
   8  11   6       99.44       96.52     10.94 o 
  -9  12   6       22.35       12.69      7.75 o 
  -8  12   6       87.16       99.97     10.47 o 
  -7  12   6      124.99      125.20     10.73 o 
  -6  12   6        0.70        2.82      5.57 o 
  -5  12   6       82.01       76.51      6.80 o 
  -4  12   6      201.69      228.24      8.26 o 
  -3  12   6       19.61       15.56      3.89 o 
  -2  12   6      205.27      209.93      6.79 o 
  -1  12   6     1649.91     1667.97     18.29 o 
   0  12   6      186.45      218.79      7.92 o 
   1  12   6      101.09       93.65      5.54 o 
   2  12   6       84.41       85.99      5.62 o 
   3  12   6        9.04        9.31      4.68 o 
   4  12   6      206.95      228.44      9.86 o 
   5  12   6       55.20       53.19      7.96 o 
   6  12   6       75.80       77.60      9.27 o 
   7  12   6        2.29        0.57      6.74 o 
   8  12   6       69.03       76.06     10.68 o 
  -9  13   6      322.40      332.51     17.05 o 
  -8  13   6      154.44      182.69     12.94 o 
  -7  13   6      417.60      427.12     20.28 o 
  -6  13   6       42.05       37.67      7.65 o 
  -5  13   6      254.42      267.91     10.82 o 
  -4  13   6     2889.12     2904.65     35.02 o 
  -3  13   6       49.81       46.54      5.59 o 
  -2  13   6     1617.33     1678.77     18.76 o 
  -1  13   6      265.29      253.88      7.31 o 
   0  13   6      969.08      958.69     13.56 o 
   1  13   6       56.56       52.21      5.63 o 
   2  13   6      567.30      580.12     14.07 o 
   3  13   6      289.79      301.72     10.90 o 
   4  13   6      264.38      246.56     10.48 o 
   5  13   6      311.18      327.89     18.83 o 
   6  13   6      270.02      275.97     17.08 o 
   7  13   6      129.57      150.88     16.53 o 
   8  13   6      220.76      217.45     18.27 o 
  -8  14   6      411.07      390.80     26.11 o 
  -7  14   6      248.58      244.45     13.90 o 
  -6  14   6     1021.22     1008.10     24.40 o 
  -5  14   6     1182.80     1072.46     20.46 o 
  -4  14   6     1400.94     1399.89     23.10 o 
  -3  14   6     1376.49     1394.06     22.17 o 
  -2  14   6     1655.27     1778.26     25.03 o 
  -1  14   6      515.14      500.66     10.25 o 
   0  14   6      751.80      717.25     13.15 o 
   1  14   6      119.82      118.09      7.45 o 
   2  14   6      351.43      362.15     11.69 o 
   3  14   6        3.35        1.89      4.63 o 
   4  14   6      590.24      611.88     15.64 o 
   5  14   6      589.63      588.41     18.83 o 
   6  14   6      157.71      138.74     11.42 o 
   7  14   6      432.00      427.82     18.31 o 
   8  14   6       92.60       97.15     11.62 o 
  -8  15   6       44.14       42.08      8.91 o 
  -7  15   6      271.53      279.42     14.67 o 
  -6  15   6       11.55        6.78      6.23 o 
  -5  15   6      400.00      409.73     13.51 o 
  -4  15   6       93.76       90.25      7.41 o 
  -3  15   6      707.69      642.13     15.15 o 
  -2  15   6      490.76      490.90     21.50 o 
  -1  15   6      261.48      230.50      9.39 o 
   0  15   6       50.88       45.39      5.68 o 
   1  15   6      140.45      154.02     16.10 o 
   2  15   6       45.81       57.43      7.05 o 
   3  15   6        2.03       -1.80      4.42 o 
   4  15   6        5.02       13.42      5.54 o 
   5  15   6       30.95       29.40      7.50 o 
   6  15   6        8.59        9.72      7.25 o 
   7  15   6        0.35        7.27      7.85 o 
  -8  16   6       74.53       66.26     10.13 o 
  -7  16   6       69.80       62.94     12.09 o 
  -6  16   6       52.41       48.34      8.43 o 
  -5  16   6      242.50      261.13     11.32 o 
  -4  16   6      312.82      295.93     11.60 o 
  -3  16   6      221.17      233.36     15.79 o 
  -2  16   6      767.26      727.30     19.19 o 
  -1  16   6      289.11      267.33     10.27 o 
   0  16   6       55.72       56.32      6.24 o 
   1  16   6      200.35      218.36     13.70 o 
   2  16   6       58.23       61.42      6.57 o 
   3  16   6      711.91      797.01     17.94 o 
   4  16   6       48.92       56.46      7.03 o 
   5  16   6      827.82      869.16     23.51 o 
   6  16   6       19.37       32.62      8.43 o 
   7  16   6      576.86      609.86     38.39 o 
  -7  17   6       93.00      121.54     11.43 o 
  -6  17   6      405.44      397.20     16.90 o 
  -5  17   6      420.73      410.57     16.41 o 
  -4  17   6       96.14       83.43      9.16 o 
  -3  17   6     1332.13     1222.18     28.07 o 
  -2  17   6        5.61        6.36      5.62 o 
  -1  17   6      714.12      679.16     15.79 o 
   0  17   6      178.73      192.06      9.71 o 
   1  17   6      490.71      487.29     16.59 o 
   2  17   6        5.81        6.72      6.44 o 
   3  17   6       19.71       19.40      7.28 o 
   4  17   6      309.44      325.51     12.78 o 
   5  17   6      348.33      333.31     18.99 o 
   6  17   6      188.32      197.18     24.20 o 
   7  17   6       12.52        8.21      7.92 o 
  -7  18   6       26.87       33.67     10.77 o 
  -6  18   6       45.62       45.68     22.83 o 
  -5  18   6       25.89       11.94      6.76 o 
  -4  18   6       16.43       12.84      6.80 o 
  -3  18   6      552.43      515.26     27.75 o 
  -2  18   6      265.46      244.77     12.65 o 
  -1  18   6        0.81        0.64      4.53 o 
   0  18   6       33.26       29.84      7.79 o 
   1  18   6        1.15       -7.90      5.27 o 
   2  18   6       96.03       95.75      9.66 o 
   3  18   6       36.63       63.92     12.63 o 
   4  18   6       95.07      100.86     19.64 o 
   5  18   6       13.11       15.42      7.32 o 
   6  18   6       44.47       56.87      9.72 o 
  -6  19   6        9.88       -1.95     16.10 o 
  -5  19   6      222.80      240.67     13.95 o 
  -4  19   6      212.20      181.99     18.75 o 
  -3  19   6      570.24      562.07     18.63 o 
  -2  19   6      604.44      582.78     18.64 o 
  -1  19   6      698.87      691.65     17.00 o 
   0  19   6      387.49      386.13     15.81 o 
   1  19   6      179.58      176.67     13.29 o 
   2  19   6      272.00      238.71     13.45 o 
   3  19   6      572.05      625.46     22.68 o 
   4  19   6       46.56       37.86     12.69 o 
   5  19   6      295.35      325.78     19.86 o 
   6  19   6       38.63       34.77     15.07 o 
  -6  20   6        0.76      -11.51      7.67 o 
  -5  20   6        1.24        5.25      6.52 o 
  -4  20   6       76.72       77.17      9.67 o 
  -3  20   6        0.48        6.65      6.33 o 
  -2  20   6       74.77       88.01     17.74 o 
  -1  20   6       68.25       60.01      7.32 o 
   0  20   6        1.12       -1.26     10.00 o 
   1  20   6       70.03       66.71      9.26 o 
   2  20   6      163.20      150.85     11.73 o 
   3  20   6       17.11       16.36      7.94 o 
   4  20   6      118.46      127.80     11.90 o 
   5  20   6        2.68        5.96      7.54 o 
  -5  21   6      113.02      118.00     11.79 o 
  -4  21   6       10.65       16.76      7.33 o 
  -3  21   6      201.63      225.76     21.08 o 
  -2  21   6      134.00      142.44     18.64 o 
  -1  21   6      664.56      668.64     28.31 o 
   0  21   6      241.12      195.08     12.86 o 
   1  21   6      368.63      375.55     16.76 o 
   2  21   6      431.63      410.13     28.68 o 
   3  21   6      228.85      214.70     14.05 o 
   4  21   6      531.05      568.81     20.73 o 
  -4  22   6       94.15       93.19     10.80 o 
  -3  22   6       94.11       61.48      9.52 o 
  -2  22   6      247.27      245.31     14.68 o 
  -1  22   6      397.07      407.91     17.09 o 
   0  22   6      329.02      335.03     16.18 o 
   1  22   6      453.27      454.79     18.51 o 
   2  22   6       83.88       86.65     11.04 o 
   3  22   6      276.02      285.30     15.99 o 
  -3  23   6        4.28        5.89      7.45 o 
  -2  23   6        3.95        6.76      7.51 o 
  -1  23   6       11.46       24.77     10.13 o 
   0  23   6       30.64       42.78      9.22 o 
   1  23   6       17.67        2.81      7.08 o 
   2  23   6       35.41       37.43      9.77 o 
 -10   1   7      174.01      180.98     11.60 o 
  -9   1   7        2.13       -3.19      5.04 o 
  -8   1   7      216.57      196.46     10.50 o 
  -7   1   7       49.13       57.11      7.10 o 
  -6   1   7     1107.23      994.84     19.36 o 
  -5   1   7     1217.09     1130.67     19.71 o 
  -4   1   7      561.62      618.75     14.04 o 
  -3   1   7     1321.47     1258.12     19.30 o 
  -2   1   7      145.46      189.52      5.63 o 
  -1   1   7      964.13      887.41     11.66 o 
   0   1   7       93.47      102.40      4.41 o 
   1   1   7     1740.39     1622.17     18.61 o 
   2   1   7      244.13      213.69      8.37 o 
   3   1   7      356.51      331.76     15.02 o 
   4   1   7      169.01      188.21     16.01 o 
   5   1   7       14.23       11.42      5.23 o 
   6   1   7      275.35      259.65     14.86 o 
   7   1   7      351.71      371.36     13.69 o 
   8   1   7       50.85       33.86      6.99 o 
   9   1   7      277.48      272.80     17.72 o 
 -10   2   7       47.13       57.22      8.50 o 
  -9   2   7      386.09      372.10     14.23 o 
  -8   2   7       59.44       28.69      6.33 o 
  -7   2   7      657.33      638.76     16.29 o 
  -6   2   7     1228.54     1084.10     20.23 o 
  -5   2   7     1522.46     1550.80     25.16 o 
  -4   2   7     1141.62     1243.25     19.88 o 
  -3   2   7     1664.69     1585.49     22.17 o 
  -2   2   7       16.47       29.93      4.58 o 
  -1   2   7     1751.64     1798.17     17.80 o 
   0   2   7       75.51       75.11      4.74 o 
   1   2   7     2955.85     3115.23     32.87 o 
   2   2   7     1842.96     1828.37     24.50 o 
   3   2   7      181.31      175.98      8.22 o 
   4   2   7     1258.17     1208.51     20.72 o 
   5   2   7      418.10      420.17     12.80 o 
   6   2   7      747.55      736.56     23.53 o 
   7   2   7        1.25        6.25      5.36 o 
   8   2   7      385.73      390.46     14.73 o 
   9   2   7       10.95        5.60      6.51 o 
 -10   3   7      116.13      108.35      9.99 o 
  -9   3   7        1.72       10.00      5.78 o 
  -8   3   7      117.04      124.30     11.19 o 
  -7   3   7       56.83       52.79      6.90 o 
  -6   3   7      593.49      545.12     14.53 o 
  -5   3   7      148.38      149.30      8.28 o 
  -4   3   7       52.16       67.25      6.03 o 
  -3   3   7        1.38       -4.03      2.75 o 
  -2   3   7        1.05        0.45      2.37 o 
  -1   3   7       76.06       99.33      4.41 o 
   0   3   7      437.59      443.34      8.16 o 
   1   3   7     1159.81     1238.00     16.12 o 
   2   3   7       39.06       36.91      4.92 o 
   3   3   7      676.41      695.71     14.86 o 
   4   3   7       15.75       15.20      4.84 o 
   5   3   7        1.27       -2.80      4.22 o 
   6   3   7      148.68      120.52      8.57 o 
   7   3   7        0.59        0.28      5.08 o 
   8   3   7      436.08      372.85     16.34 o 
   9   3   7        0.26        0.85      6.13 o 
 -10   4   7      327.06      332.68     14.67 o 
  -9   4   7       67.74       96.24     11.33 o 
  -8   4   7      789.73      819.28     19.38 o 
  -7   4   7      271.74      299.42     11.82 o 
  -6   4   7     3679.17     3437.06     40.16 o 
  -5   4   7      938.26      906.22     17.81 o 
  -4   4   7     4853.22     4815.99     47.88 o 
  -3   4   7     2196.32     2139.85     22.99 o 
  -2   4   7     2299.12     2280.38     21.07 o 
  -1   4   7     1660.50     1529.27     16.23 o 
   0   4   7     1815.97     1833.49     18.08 o 
   1   4   7     1447.78     1377.06     17.23 o 
   2   4   7     2927.16     2816.04     32.34 o 
   3   4   7      869.11      833.57     16.62 o 
   4   4   7      669.26      654.94     15.09 o 
   5   4   7       75.81       81.49      7.05 o 
   6   4   7      282.18      262.28     11.26 o 
   7   4   7      408.47      407.53     14.25 o 
   8   4   7      444.25      437.70     16.36 o 
   9   4   7      128.68      123.00     10.53 o 
 -10   5   7       22.63       31.93      7.66 o 
  -9   5   7        2.81        5.60      6.02 o 
  -8   5   7      110.66       98.41     11.79 o 
  -7   5   7       17.23       23.60      5.88 o 
  -6   5   7      398.45      358.63     12.22 o 
  -5   5   7      500.65      521.43     16.85 o 
  -4   5   7      127.45      131.61      7.41 o 
  -3   5   7      163.40      155.30      6.30 o 
  -2   5   7       39.44       48.47      3.65 o 
  -1   5   7      335.65      334.87      7.44 o 
   0   5   7      136.34      157.08      6.04 o 
   1   5   7      118.44      122.84      5.77 o 
   2   5   7      462.57      450.48     15.54 o 
   3   5   7      111.90      128.36      8.51 o 
   4   5   7       11.22        7.87      4.42 o 
   5   5   7      117.57      122.44      8.11 o 
   6   5   7        8.26        3.32      5.19 o 
   7   5   7      393.77      399.41     16.63 o 
   8   5   7        8.01       10.65      5.97 o 
   9   5   7       92.50       98.12      9.75 o 
 -10   6   7       25.45       40.01      8.14 o 
  -9   6   7       22.99       22.28      6.50 o 
  -8   6   7      266.43      293.17     16.92 o 
  -7   6   7       12.43        9.39      5.25 o 
  -6   6   7        2.91       -1.18      4.73 o 
  -5   6   7     1037.50     1043.37     20.43 o 
  -4   6   7       10.45       25.73      5.01 o 
  -3   6   7        1.36        2.31      2.97 o 
  -2   6   7      304.57      304.32      7.23 o 
  -1   6   7      122.35      110.94      4.84 o 
   0   6   7      538.92      587.73      9.67 o 
   1   6   7      478.18      466.28     10.01 o 
   2   6   7     1537.75     1459.28     18.56 o 
   3   6   7       30.36       22.00      4.77 o 
   4   6   7      528.12      572.33     18.45 o 
   5   6   7      140.55      124.77     10.17 o 
   6   6   7      527.12      505.33     14.85 o 
   7   6   7       59.33       55.11      7.53 o 
   8   6   7      419.15      402.95     14.90 o 
   9   6   7        4.90        3.25      6.38 o 
 -10   7   7      350.42      351.52     21.76 o 
  -9   7   7      340.50      344.18     26.74 o 
  -8   7   7      220.58      192.86     13.45 o 
  -7   7   7     1227.76     1244.39     25.88 o 
  -6   7   7     1243.94     1245.50     22.26 o 
  -5   7   7      123.31      128.96      8.06 o 
  -4   7   7     2891.41     2931.43     34.49 o 
  -3   7   7      388.79      378.11     10.97 o 
  -2   7   7      719.01      667.79     12.03 o 
  -1   7   7      508.06      473.48      8.89 o 
   0   7   7     1267.98     1271.91     14.92 o 
   1   7   7     2478.75     2421.50     25.46 o 
   2   7   7      457.82      424.24     10.31 o 
   3   7   7     3196.30     3213.44     36.86 o 
   4   7   7        3.76       -2.08      4.01 o 
   5   7   7     1037.50     1031.89     20.12 o 
   6   7   7      102.49       97.71      8.28 o 
   7   7   7      504.68      489.06     15.52 o 
   8   7   7      107.38      114.71     12.62 o 
   9   7   7      192.73      204.16     14.73 o 
  -9   8   7       81.49       76.87      8.64 o 
  -8   8   7       17.21       13.39      5.91 o 
  -7   8   7       31.07       35.86      6.52 o 
  -6   8   7      366.29      340.23     12.03 o 
  -5   8   7        2.70        6.37      4.85 o 
  -4   8   7      850.44      832.19     16.87 o 
  -3   8   7       92.86       79.18      5.34 o 
  -2   8   7       73.02       75.24      4.49 o 
  -1   8   7      362.08      342.47      7.94 o 
   0   8   7        0.91        4.69      2.85 o 
   1   8   7       22.58       24.95      4.12 o 
   2   8   7      129.42      128.63      6.28 o 
   3   8   7       85.91       95.65      7.00 o 
   4   8   7        5.01       -1.00      4.13 o 
   5   8   7       18.25       17.31      7.16 o 
   6   8   7      160.50      139.39      9.23 o 
   7   8   7       77.53       80.25      8.38 o 
   8   8   7       86.34       80.37     11.02 o 
  -9   9   7       54.57       56.28      9.58 o 
  -8   9   7       67.16       77.47      8.31 o 
  -7   9   7      248.99      243.81     11.26 o 
  -6   9   7      721.76      747.07     18.27 o 
  -5   9   7     1760.74     1737.93     27.82 o 
  -4   9   7      493.81      508.08     11.48 o 
  -3   9   7        3.62        1.11      3.35 o 
  -2   9   7      365.80      343.70      9.20 o 
  -1   9   7        3.36        0.99      2.86 o 
   0   9   7     1223.00     1263.13     17.36 o 
   1   9   7     1041.46      988.26     15.39 o 
   2   9   7      342.64      323.97      9.26 o 
   3   9   7      696.32      650.78     15.01 o 
   4   9   7      104.45      119.76      7.98 o 
   5   9   7      698.17      712.55     24.48 o 
   6   9   7       47.40       51.89      7.08 o 
   7   9   7      182.93      194.14     15.70 o 
   8   9   7        1.64       -0.31      7.64 o 
  -9  10   7      176.85      173.51     13.38 o 
  -8  10   7       53.63       57.10      9.13 o 
  -7  10   7      362.82      378.12     13.48 o 
  -6  10   7      410.50      392.17     15.56 o 
  -5  10   7     1588.23     1590.31     25.12 o 
  -4  10   7        3.26        0.23      3.64 o 
  -3  10   7      932.78      898.80     15.01 o 
  -2  10   7        6.42       11.57      3.69 o 
  -1  10   7       31.88       36.03      3.89 o 
   0  10   7     1303.69     1314.94     18.00 o 
   1  10   7      512.86      477.71     10.91 o 
   2  10   7       87.42       71.66      5.46 o 
   3  10   7      562.75      581.28     14.29 o 
   4  10   7      207.40      205.60      9.61 o 
   5  10   7      113.44      138.34     10.69 o 
   6  10   7      384.59      381.40     16.47 o 
   7  10   7      281.72      251.84     14.48 o 
   8  10   7      105.17      103.55     11.61 o 
  -9  11   7       31.33       38.60      9.47 o 
  -8  11   7       12.08        9.45     11.97 o 
  -7  11   7        0.15       -4.45      5.71 o 
  -6  11   7      179.99      207.12     12.34 o 
  -5  11   7        2.75       -6.34      4.23 o 
  -4  11   7       55.54       49.62      5.61 o 
  -3  11   7      200.99      200.98      7.82 o 
  -2  11   7        1.47       -0.94      3.31 o 
  -1  11   7      488.86      445.10      9.59 o 
   0  11   7     1104.40     1128.04     16.81 o 
   1  11   7       10.32       10.02      3.73 o 
   2  11   7      226.61      231.70      8.26 o 
   3  11   7       18.52       15.07      4.28 o 
   4  11   7      692.29      711.00     33.78 o 
   5  11   7       69.20       77.21      9.10 o 
   6  11   7      148.29      132.10     14.10 o 
   7  11   7        0.51        4.29      6.80 o 
   8  11   7       18.45       21.43      9.22 o 
  -9  12   7      212.49      196.12     15.80 o 
  -8  12   7      179.89      199.79     13.66 o 
  -7  12   7      303.05      301.61     15.00 o 
  -6  12   7      124.45      154.40     16.24 o 
  -5  12   7      650.00      681.89     19.50 o 
  -4  12   7     1192.69     1205.97     18.42 o 
  -3  12   7      654.67      621.71     12.95 o 
  -2  12   7     1132.72     1103.67     16.93 o 
  -1  12   7      329.74      318.74      8.25 o 
   0  12   7     1780.90     1795.18     24.29 o 
   1  12   7        4.49        7.68      3.85 o 
   2  12   7     1389.74     1341.26     21.92 o 
   3  12   7       30.53       26.43      5.46 o 
   4  12   7      378.48      409.33     36.37 o 
   5  12   7      253.60      222.04     13.47 o 
   6  12   7      311.72      300.70     15.20 o 
   7  12   7       17.32       13.97      7.78 o 
   8  12   7      292.20      329.80     17.62 o 
  -8  13   7       40.44       34.40      8.78 o 
  -7  13   7      436.44      466.35     18.10 o 
  -6  13   7      444.00      415.44     17.79 o 
  -5  13   7     1257.62     1270.35     27.00 o 
  -4  13   7      645.01      639.04     15.55 o 
  -3  13   7      722.03      734.06     16.26 o 
  -2  13   7       21.05       27.19      4.52 o 
  -1  13   7      888.17      884.92     13.56 o 
   0  13   7      502.74      513.98     11.63 o 
   1  13   7      610.95      592.18     14.31 o 
   2  13   7      551.67      547.77     15.47 o 
   3  13   7       71.45       78.36     11.93 o 
   4  13   7      156.52      151.73     10.94 o 
   5  13   7      271.62      268.56     14.12 o 
   6  13   7      200.83      195.94     13.39 o 
   7  13   7       65.84       76.78     10.75 o 
  -8  14   7       14.42        1.81      8.85 o 
  -7  14   7      129.99      118.86     11.99 o 
  -6  14   7       51.61       61.43      8.98 o 
  -5  14   7      192.98      194.00     11.99 o 
  -4  14   7      618.95      626.40     15.69 o 
  -3  14   7      738.88      689.36     16.01 o 
  -2  14   7      534.39      525.91     13.69 o 
  -1  14   7      869.88      877.84     13.79 o 
   0  14   7      205.34      224.51      9.50 o 
   1  14   7       45.71       49.98      6.17 o 
   2  14   7     1135.01     1167.78     21.20 o 
   3  14   7      138.24      132.97     10.04 o 
   4  14   7      319.04      322.79     14.95 o 
   5  14   7       36.84       43.21      8.51 o 
   6  14   7       44.79       44.38      9.09 o 
   7  14   7       10.51       12.67      7.97 o 
  -8  15   7       82.45       79.96     10.93 o 
  -7  15   7      350.24      339.58     16.44 o 
  -6  15   7      179.93      225.46     15.51 o 
  -5  15   7      730.83      665.90     20.37 o 
  -4  15   7      863.73      872.04     18.57 o 
  -3  15   7      896.33      876.39     18.34 o 
  -2  15   7      843.69      770.51     28.32 o 
  -1  15   7      192.58      218.75      9.56 o 
   0  15   7      320.03      305.89     12.97 o 
   1  15   7      521.34      520.54     14.20 o 
   2  15   7      247.50      245.20     19.95 o 
   3  15   7      487.24      510.16     14.60 o 
   4  15   7      159.77      163.42     11.81 o 
   5  15   7      679.06      663.79     21.21 o 
   6  15   7        0.49        9.44      9.11 o 
   7  15   7      502.25      500.99     20.00 o 
  -7  16   7        0.20       -3.12      6.35 o 
  -6  16   7        2.34        2.57      6.49 o 
  -5  16   7       49.54       50.53     12.24 o 
  -4  16   7       56.36       39.35      6.57 o 
  -3  16   7      144.96      152.53     10.65 o 
  -2  16   7      136.68       85.68     12.16 o 
  -1  16   7        3.51        3.48      5.73 o 
   0  16   7        5.08        7.02      5.74 o 
   1  16   7       96.86       96.18      9.30 o 
   2  16   7       30.36       33.30      6.30 o 
   3  16   7      127.35      137.49      9.11 o 
   4  16   7       21.86       24.16      8.22 o 
   5  16   7       34.87       35.55      8.59 o 
   6  16   7      390.43      382.09     17.70 o 
  -7  17   7       27.76       20.94     11.78 o 
  -6  17   7      237.27      277.02     14.86 o 
  -5  17   7      169.40      190.26     16.02 o 
  -4  17   7      341.60      371.70     15.70 o 
  -3  17   7      845.12      771.77     23.46 o 
  -2  17   7      429.76      394.13     15.51 o 
  -1  17   7      320.94      276.55     13.29 o 
   0  17   7      149.67      151.35     10.85 o 
   1  17   7       60.92       39.32      9.19 o 
   2  17   7       19.85       19.01      7.09 o 
   3  17   7      154.66      188.29     17.77 o 
   4  17   7       65.26       79.02     11.37 o 
   5  17   7       57.61       73.68     11.24 o 
   6  17   7       21.96       23.38      8.56 o 
  -6  18   7       92.45       66.11     12.27 o 
  -5  18   7      217.71      235.83     22.90 o 
  -4  18   7      395.10      397.65     16.47 o 
  -3  18   7      674.59      644.75     19.80 o 
  -2  18   7      363.29      341.80     14.67 o 
  -1  18   7      549.42      514.61     22.52 o 
   0  18   7      273.74      279.77     13.80 o 
   1  18   7      356.71      390.21     20.65 o 
   2  18   7      225.19      278.09     14.36 o 
   3  18   7      293.13      297.42     14.93 o 
   4  18   7      138.50      172.14     16.36 o 
   5  18   7       19.98       17.71     12.47 o 
  -6  19   7       14.00        4.40     13.54 o 
  -5  19   7       27.64       54.91      9.23 o 
  -4  19   7       12.97        8.22      6.40 o 
  -3  19   7       10.36       11.14      6.39 o 
  -2  19   7       69.69       79.28      9.28 o 
  -1  19   7        4.95       12.43      8.29 o 
   0  19   7       35.12       19.20      7.39 o 
   1  19   7        1.62        1.91      6.22 o 
   2  19   7      138.16      137.75     17.38 o 
   3  19   7       62.45       83.64     10.52 o 
   4  19   7        0.02      -13.58      9.05 o 
   5  19   7       68.40       84.16     14.33 o 
  -5  20   7       38.23       31.11      8.47 o 
  -4  20   7       77.74      102.20     10.93 o 
  -3  20   7       82.83       87.38     10.13 o 
  -2  20   7       29.14       21.22      7.41 o 
  -1  20   7       66.88       81.33     12.35 o 
   0  20   7      149.65      169.53     12.26 o 
   1  20   7        9.52       18.47      7.69 o 
   2  20   7      619.08      643.43     21.11 o 
   3  20   7       22.54       33.43      8.77 o 
   4  20   7      583.10      639.37     22.13 o 
  -4  21   7      100.40       94.53     11.14 o 
  -3  21   7       48.74       66.81      9.69 o 
  -2  21   7       33.21       21.85      7.69 o 
  -1  21   7      194.27      192.15     31.61 o 
   0  21   7       35.33       20.65      8.09 o 
   1  21   7      264.35      256.09     14.77 o 
   2  21   7       25.14       15.69      8.00 o 
   3  21   7      104.76       90.50     11.34 o 
  -3  22   7        1.73       -9.53      6.35 o 
  -2  22   7        0.54        1.66     13.66 o 
  -1  22   7       14.11        8.65      9.15 o 
   0  22   7       12.49       12.08      7.90 o 
   1  22   7       36.06       43.79      9.60 o 
   2  22   7      191.31      197.96     25.35 o 
  -9   0   8       49.89       43.80     15.19 o 
  -8   0   8      644.32      623.95     24.89 o 
  -7   0   8      649.98      555.05     22.35 o 
  -6   0   8     2055.21     2075.37     42.50 o 
  -5   0   8     2110.50     2004.74     80.05 o 
  -4   0   8      203.51      179.99     12.32 o 
  -3   0   8      125.79      175.25     21.92 o 
  -2   0   8       94.67      106.60      6.94 o 
  -1   0   8     4001.33     3954.48     45.07 o 
   0   0   8     1462.43     1418.48     35.43 o 
   1   0   8     3773.04     3632.25     55.35 o 
   2   0   8      213.10      229.68     13.18 o 
   3   0   8       31.70       48.73      8.43 o 
   4   0   8        4.36        7.64      6.75 o 
   5   0   8      416.36      383.86     18.43 o 
   6   0   8      131.72      121.63     22.24 o 
   7   0   8       35.10       66.05     16.88 o 
   8   0   8      384.75      328.88     20.23 o 
  -9   1   8        1.69        5.18      5.81 o 
  -8   1   8        7.15        4.89      5.85 o 
  -7   1   8      245.56      234.36     19.89 o 
  -6   1   8      251.61      227.41     10.59 o 
  -5   1   8       21.98       13.51      5.08 o 
  -4   1   8      128.97      127.51      7.61 o 
  -3   1   8       19.34       26.82      4.93 o 
  -2   1   8      379.07      378.01      9.29 o 
  -1   1   8      100.54       88.15      5.66 o 
   0   1   8     1906.22     1980.69     19.79 o 
   1   1   8     1134.61     1196.22     19.72 o 
   2   1   8      268.97      282.16     10.15 o 
   3   1   8      173.34      180.69      8.94 o 
   4   1   8       43.21       45.70      6.23 o 
   5   1   8      158.11      151.70      9.34 o 
   6   1   8      420.92      388.73     15.09 o 
   7   1   8        1.98        0.60      5.18 o 
   8   1   8       10.24        8.56      8.75 o 
  -9   2   8       18.61       20.12      6.64 o 
  -8   2   8      128.00      137.57     10.10 o 
  -7   2   8       69.23       86.44      8.63 o 
  -6   2   8      690.92      719.30     17.08 o 
  -5   2   8      142.66      134.01     10.66 o 
  -4   2   8      100.62       85.91      6.72 o 
  -3   2   8       47.84       69.44      6.25 o 
  -2   2   8      123.97      109.66      7.35 o 
  -1   2   8     2447.31     2390.29     22.56 o 
   0   2   8      236.22      203.47      7.32 o 
   1   2   8      868.99      856.30     16.37 o 
   2   2   8        7.41       11.10      4.99 o 
   3   2   8       96.06       91.79      6.97 o 
   4   2   8      161.14      188.63     12.10 o 
   5   2   8      302.77      309.04     13.20 o 
   6   2   8      347.15      329.53     15.81 o 
   7   2   8      202.26      175.57     13.71 o 
   8   2   8      207.67      170.15     11.33 o 
  -9   3   8      153.39      124.90     10.02 o 
  -8   3   8      128.98      167.73     10.53 o 
  -7   3   8      656.08      653.80     20.13 o 
  -6   3   8      656.65      706.35     17.03 o 
  -5   3   8      587.96      560.95     14.77 o 
  -4   3   8      500.88      499.29     13.47 o 
  -3   3   8       10.03        2.37      4.84 o 
  -2   3   8     1876.04     1833.81     21.49 o 
  -1   3   8      954.40      960.14     13.07 o 
   0   3   8     2762.78     2708.45     27.45 o 
   1   3   8      468.04      477.02     12.40 o 
   2   3   8        4.44        3.15      4.01 o 
   3   3   8        2.55        3.67      4.13 o 
   4   3   8      451.39      475.96     13.94 o 
   5   3   8       67.17       57.50      7.01 o 
   6   3   8     1234.95     1261.72     24.08 o 
   7   3   8      121.08       97.60      9.19 o 
   8   3   8      752.56      709.32     19.68 o 
  -9   4   8       51.45       31.48      7.26 o 
  -8   4   8       97.44       97.04      9.00 o 
  -7   4   8        1.81       -1.39      5.04 o 
  -6   4   8      100.72      105.11      9.42 o 
  -5   4   8      517.66      507.10     16.39 o 
  -4   4   8      488.64      431.25     12.67 o 
  -3   4   8      750.11      730.32     15.35 o 
  -2   4   8        7.49        2.71      3.40 o 
  -1   4   8        7.78        9.24      3.12 o 
   0   4   8       62.96       60.94      5.13 o 
   1   4   8      362.01      408.47     13.82 o 
   2   4   8      132.26      152.73      9.71 o 
   3   4   8        5.38        8.69      4.41 o 
   4   4   8        3.34       13.64      5.10 o 
   5   4   8        5.19        1.07      4.88 o 
   6   4   8        5.10        5.52      5.58 o 
   7   4   8       10.22        9.90      6.13 o 
   8   4   8        3.88       13.16      6.72 o 
  -9   5   8       22.07       28.51      7.21 o 
  -8   5   8      471.24      442.74     15.21 o 
  -7   5   8        7.35       11.47      5.43 o 
  -6   5   8     3514.77     3421.32     54.37 o 
  -5   5   8      136.06      170.03     14.07 o 
  -4   5   8      108.24      124.20      7.79 o 
  -3   5   8       36.68       46.87      5.57 o 
  -2   5   8      581.25      554.94     11.57 o 
  -1   5   8      693.06      689.83     11.19 o 
   0   5   8     4681.13     4805.09     41.62 o 
   1   5   8      323.46      316.63     10.45 o 
   2   5   8      852.61      863.74     27.63 o 
   3   5   8       13.24        4.99      4.25 o 
   4   5   8      934.80      954.54     19.38 o 
   5   5   8       57.03       58.69      7.25 o 
   6   5   8     1066.47     1088.60     24.52 o 
   7   5   8        3.59        7.56      5.94 o 
   8   5   8      105.49      130.88     10.45 o 
  -9   6   8       81.32       83.66      9.36 o 
  -8   6   8       35.87       52.78      7.95 o 
  -7   6   8      802.41      710.53     18.03 o 
  -6   6   8      260.68      280.85     11.83 o 
  -5   6   8      125.30       93.48      7.60 o 
  -4   6   8        5.68        4.95      4.60 o 
  -3   6   8      619.96      625.87     14.53 o 
  -2   6   8       34.72       37.03      4.57 o 
  -1   6   8      616.19      651.18     10.90 o 
   0   6   8      737.07      698.73     18.38 o 
   1   6   8      183.36      144.86      6.58 o 
   2   6   8      166.63      174.32      8.59 o 
   3   6   8      322.34      318.78     12.68 o 
   4   6   8       25.32       25.31      5.56 o 
   5   6   8     1106.65     1050.59     21.18 o 
   6   6   8       97.71      122.11     10.87 o 
   7   6   8      178.42      201.04     21.67 o 
   8   6   8       41.26       36.96      8.13 o 
  -9   7   8        0.40        2.32      6.05 o 
  -8   7   8       56.49       56.26      7.69 o 
  -7   7   8        9.67       -1.41      5.73 o 
  -6   7   8      462.27      436.16     14.11 o 
  -5   7   8        0.39       -5.03      4.36 o 
  -4   7   8      530.39      544.35     14.31 o 
  -3   7   8      143.27      126.86      6.56 o 
  -2   7   8       51.38       63.13      5.94 o 
  -1   7   8       61.70       69.60      5.00 o 
   0   7   8        1.23        4.94      3.48 o 
   1   7   8        0.82        3.86      3.53 o 
   2   7   8       23.77       20.70      6.15 o 
   3   7   8       90.84       90.69      7.28 o 
   4   7   8       70.56       65.73      6.95 o 
   5   7   8       17.04       18.04      5.95 o 
   6   7   8      191.27      177.27     15.09 o 
   7   7   8       15.89       14.16      6.71 o 
   8   7   8       84.64       95.71      9.74 o 
  -9   8   8       62.82       77.07      9.09 o 
  -8   8   8      265.05      251.93     12.37 o 
  -7   8   8      687.07      692.95     18.12 o 
  -6   8   8      673.20      639.63     16.69 o 
  -5   8   8      866.72      857.51     18.47 o 
  -4   8   8     1599.55     1467.40     23.76 o 
  -3   8   8      278.47      290.40     12.67 o 
  -2   8   8      777.24      770.06     13.89 o 
  -1   8   8     1952.76     1975.79     20.69 o 
   0   8   8     1109.44     1054.95     16.25 o 
   1   8   8     1593.64     1606.17     40.25 o 
   2   8   8      311.57      316.03     11.00 o 
   3   8   8       70.77       79.55      7.01 o 
   4   8   8        3.78       -7.80      5.20 o 
   5   8   8      676.86      707.40     17.73 o 
   6   8   8        3.45       -1.91      5.25 o 
   7   8   8      763.23      794.15     20.45 o 
   8   8   8        0.13      -10.33      7.34 o 
  -9   9   8        2.57       16.74      7.86 o 
  -8   9   8      150.15      152.74     11.47 o 
  -7   9   8       16.24       17.23      5.89 o 
  -6   9   8      327.41      376.40     18.10 o 
  -5   9   8      331.41      292.49     11.67 o 
  -4   9   8       45.95       40.30      6.10 o 
  -3   9   8      422.00      416.09     10.85 o 
  -2   9   8      851.47      854.48     14.93 o 
  -1   9   8        0.69       -0.31      3.08 o 
   0   9   8     1003.40      957.44     15.71 o 
   1   9   8      118.65      133.56      8.50 o 
   2   9   8      127.37      121.88      7.99 o 
   3   9   8        0.19       -5.94      3.96 o 
   4   9   8       30.21       35.69      7.60 o 
   5   9   8       14.32       14.15      5.89 o 
   6   9   8       11.11       10.08      5.89 o 
   7   9   8       95.10       91.71     16.59 o 
  -8  10   8      125.84      128.66     20.40 o 
  -7  10   8      215.27      212.93     17.17 o 
  -6  10   8      127.38      134.64      9.31 o 
  -5  10   8      383.77      371.09     16.98 o 
  -4  10   8        9.76        1.50      4.83 o 
  -3  10   8        2.78        4.34      3.84 o 
  -2  10   8        3.32        6.27      3.81 o 
  -1  10   8       10.99       11.09      4.52 o 
   0  10   8      656.38      638.71     15.42 o 
   1  10   8      551.39      564.95     12.46 o 
   2  10   8      265.92      278.25     10.77 o 
   3  10   8       15.81       14.84      5.30 o 
   4  10   8      697.77      711.93     17.40 o 
   5  10   8      214.01      192.98     12.48 o 
   6  10   8      134.44      133.05     11.69 o 
   7  10   8      252.77      213.83     14.37 o 
  -8  11   8      473.79      580.11     33.82 o 
  -7  11   8      378.27      334.92     16.19 o 
  -6  11   8      629.45      706.38     21.22 o 
  -5  11   8      687.99      667.98     16.80 o 
  -4  11   8      319.58      322.79     14.55 o 
  -3  11   8       21.90       12.65      4.40 o 
  -2  11   8        6.63        2.98      3.90 o 
  -1  11   8       34.72       29.49      4.63 o 
   0  11   8     1409.90     1423.63     19.94 o 
   1  11   8        0.95        5.05      3.96 o 
   2  11   8     1137.17     1092.24     29.84 o 
   3  11   8        2.89        4.29      4.67 o 
   4  11   8      664.32      674.18     20.08 o 
   5  11   8       15.44        9.91      7.21 o 
   6  11   8     1054.11     1004.56     32.23 o 
   7  11   8       38.52       41.03      9.48 o 
  -8  12   8        5.29       11.46      7.76 o 
  -7  12   8        0.86       -3.96      6.30 o 
  -6  12   8      242.90      239.44     14.00 o 
  -5  12   8       29.98       21.99      7.10 o 
  -4  12   8      334.48      307.01     11.77 o 
  -3  12   8        9.54       12.77      4.39 o 
  -2  12   8      240.72      246.88      8.93 o 
  -1  12   8        2.70        6.12      4.69 o 
   0  12   8      170.16      187.48      8.06 o 
   1  12   8       89.26       84.64      6.35 o 
   2  12   8      317.56      313.03     15.18 o 
   3  12   8        6.82        2.68     11.48 o 
   4  12   8       22.57       18.34      7.23 o 
   5  12   8       56.09       54.69      9.04 o 
   6  12   8        9.52       23.44      8.38 o 
   7  12   8       29.29       31.62      9.31 o 
  -8  13   8        1.22        8.95      7.98 o 
  -7  13   8      261.40      277.28     15.19 o 
  -6  13   8      258.41      243.36     14.07 o 
  -5  13   8      404.91      377.40     15.54 o 
  -4  13   8      272.71      236.55     12.49 o 
  -3  13   8      110.57      122.58      8.12 o 
  -2  13   8     1846.58     1881.23     24.08 o 
  -1  13   8      103.00      106.26      7.65 o 
   0  13   8     2008.06     2121.12     25.86 o 
   1  13   8      609.06      610.47     22.71 o 
   2  13   8      769.23      696.96     22.96 o 
   3  13   8      109.43      118.35     10.31 o 
   4  13   8      178.96      174.60     12.07 o 
   5  13   8      312.11      314.33     19.66 o 
   6  13   8      259.90      271.76     19.50 o 
  -7  14   8      252.15      231.18     14.47 o 
  -6  14   8      115.75      101.42     10.81 o 
  -5  14   8      211.88      246.07     20.37 o 
  -4  14   8      589.70      571.45     18.46 o 
  -3  14   8      691.14      674.28     19.13 o 
  -2  14   8       17.84       17.20      5.16 o 
  -1  14   8      653.37      696.87     19.65 o 
   0  14   8      127.29      125.65      8.35 o 
   1  14   8      176.97      178.56      9.47 o 
   2  14   8      151.98      165.44      9.30 o 
   3  14   8       13.48        8.28      6.40 o 
   4  14   8        3.77        3.11      6.36 o 
   5  14   8      120.72      149.74     12.52 o 
   6  14   8       94.55      104.88     11.82 o 
  -7  15   8       92.42       80.99     11.43 o 
  -6  15   8        3.38        7.42     10.75 o 
  -5  15   8        3.20       -0.20      5.77 o 
  -4  15   8        7.78        9.06      9.05 o 
  -3  15   8       52.17       40.10      6.37 o 
  -2  15   8       19.50       15.79     14.99 o 
  -1  15   8      527.65      478.40     20.96 o 
   0  15   8      182.09      213.52     11.76 o 
   1  15   8        0.24        8.15      5.14 o 
   2  15   8        3.26        0.76      8.54 o 
   3  15   8        8.10       -0.58      7.69 o 
   4  15   8        0.36        0.73      6.57 o 
   5  15   8       10.52       19.15      7.87 o 
   6  15   8       27.11       19.72      9.78 o 
  -6  16   8      143.88      121.54     14.44 o 
  -5  16   8      367.60      347.06     31.14 o 
  -4  16   8       72.40       94.05      9.78 o 
  -3  16   8      685.09      632.14     19.32 o 
  -2  16   8      240.42      219.84     15.72 o 
  -1  16   8     1408.17     1411.91     35.45 o 
   0  16   8      370.67      362.51     15.23 o 
   1  16   8      722.99      736.61     22.00 o 
   2  16   8        2.10        4.53      5.44 o 
   3  16   8      349.57      367.14     16.19 o 
   4  16   8        0.52       -2.01      6.87 o 
   5  16   8      265.26      277.66     15.87 o 
  -6  17   8       59.58       78.11     13.77 o 
  -5  17   8       20.30        9.51      8.51 o 
  -4  17   8       53.33       49.26      8.39 o 
  -3  17   8       10.06       -2.04     11.48 o 
  -2  17   8      146.68      184.99     15.51 o 
  -1  17   8      197.32      194.99     16.96 o 
   0  17   8       21.39       32.12      7.70 o 
   1  17   8      277.53      279.25     14.16 o 
   2  17   8       29.94       33.46      7.76 o 
   3  17   8       57.38       62.91     12.19 o 
   4  17   8      138.43      129.64     12.60 o 
   5  17   8       18.56       12.10      8.16 o 
  -5  18   8       54.18       50.58     11.54 o 
  -4  18   8        4.36        3.07      6.29 o 
  -3  18   8        2.61       -0.15      6.46 o 
  -2  18   8       13.36       19.16      8.85 o 
  -1  18   8       31.74       36.85     15.54 o 
   0  18   8        0.98        5.79      6.85 o 
   1  18   8       52.03       63.42      9.48 o 
   2  18   8       30.47       38.70      8.52 o 
   3  18   8        4.37       22.20     17.08 o 
   4  18   8       42.37       42.54     11.93 o 
  -4  19   8       78.99       59.96      9.13 o 
  -3  19   8      184.62      170.05     12.84 o 
  -2  19   8      346.33      334.26     19.84 o 
  -1  19   8      124.92      152.49     15.12 o 
   0  19   8      424.80      478.82     30.79 o 
   1  19   8      384.47      388.87     17.58 o 
   2  19   8      139.83      154.15     14.00 o 
   3  19   8      117.64      137.88     41.17 o 
  -3  20   8        4.75        4.15      8.39 o 
  -2  20   8        4.99        6.79      9.10 o 
  -1  20   8       47.94       35.29     14.21 o 
   0  20   8        0.21       -7.62      8.27 o 
   1  20   8       28.07       17.49      8.10 o 
   2  20   8       27.80       34.45      9.14 o 
  -2  21   8       34.29       25.70     15.51 o 
  -1  21   8       87.39       92.85     15.47 o 
   0  21   8       71.28       80.29     13.11 o 
   1  21   8       60.35       63.47     10.27 o 
  -9   1   9      188.12      189.69     16.42 o 
  -8   1   9      140.10      127.55     10.95 o 
  -7   1   9      144.98      146.33     12.37 o 
  -6   1   9      407.77      385.99     13.54 o 
  -5   1   9      106.99      114.64      8.30 o 
  -4   1   9      161.95      181.60      9.32 o 
  -3   1   9      891.14      799.71     21.88 o 
  -2   1   9       59.69       63.72      7.28 o 
  -1   1   9     2709.67     2750.10     28.72 o 
   0   1   9        3.22        0.97      3.96 o 
   1   1   9      878.03      877.91     17.59 o 
   2   1   9        2.81        4.15      4.35 o 
   3   1   9      491.01      494.95     14.33 o 
   4   1   9        5.30        1.21      4.94 o 
   5   1   9      781.90      798.87     19.33 o 
   6   1   9        0.69       -2.05      5.16 o 
   7   1   9      105.46       89.64      9.19 o 
  -9   2   9      107.89      109.51     10.46 o 
  -8   2   9      296.38      293.24     13.29 o 
  -7   2   9      245.41      211.19     11.30 o 
  -6   2   9      234.31      241.17     11.37 o 
  -5   2   9      333.77      323.04     21.74 o 
  -4   2   9      404.02      415.21     12.96 o 
  -3   2   9       32.52       25.85      5.49 o 
  -2   2   9      724.25      747.55     19.34 o 
  -1   2   9      201.20      209.81      7.80 o 
   0   2   9      376.74      361.94     11.28 o 
   1   2   9      376.12      382.33     12.13 o 
   2   2   9      228.62      204.08     10.03 o 
   3   2   9      421.11      414.51     13.16 o 
   4   2   9      639.89      651.72     16.79 o 
   5   2   9      117.10      116.74      9.13 o 
   6   2   9      279.74      238.58     14.95 o 
   7   2   9       87.60       78.47      9.11 o 
  -9   3   9       44.43       42.13      8.30 o 
  -8   3   9      114.78      128.15     10.18 o 
  -7   3   9        6.37        7.48      5.66 o 
  -6   3   9       67.27       58.53      7.37 o 
  -5   3   9        1.18       -0.73      4.75 o 
  -4   3   9        7.43        9.69      5.01 o 
  -3   3   9      123.09      142.79      9.03 o 
  -2   3   9        0.44        2.42      4.17 o 
  -1   3   9       85.93       82.18      6.23 o 
   0   3   9      249.50      284.12     10.33 o 
   1   3   9      264.41      255.29     13.68 o 
   2   3   9      241.22      231.73     10.22 o 
   3   3   9       54.92       67.11      7.70 o 
   4   3   9        0.04        0.55      5.14 o 
   5   3   9      195.60      198.53     10.91 o 
   6   3   9        7.42        5.45      5.72 o 
   7   3   9       28.45       21.57      6.92 o 
  -9   4   9      348.56      362.22     15.27 o 
  -8   4   9      391.02      403.78     19.01 o 
  -7   4   9      133.04      146.97     12.53 o 
  -6   4   9      565.79      611.93     16.56 o 
  -5   4   9      160.27      163.41      9.60 o 
  -4   4   9      627.38      669.52     16.30 o 
  -3   4   9      453.62      441.45     12.94 o 
  -2   4   9      702.19      760.94     16.04 o 
  -1   4   9      674.93      726.54     15.43 o 
   0   4   9     1290.89     1306.23     21.28 o 
   1   4   9      229.75      210.81      9.39 o 
   2   4   9       15.15       12.19      4.87 o 
   3   4   9       66.45       66.96      7.24 o 
   4   4   9      912.57      896.79     19.68 o 
   5   4   9       32.67       24.67      6.42 o 
   6   4   9      682.77      676.41     19.03 o 
   7   4   9       14.67        9.05      8.92 o 
  -9   5   9      201.87      215.66     12.73 o 
  -8   5   9        4.28       -7.76      5.17 o 
  -7   5   9      333.80      319.15     13.43 o 
  -6   5   9        5.38        4.44      5.42 o 
  -5   5   9      535.80      518.86     22.99 o 
  -4   5   9      549.02      526.89     15.75 o 
  -3   5   9      940.88      874.74     17.84 o 
  -2   5   9      988.82     1010.85     17.25 o 
  -1   5   9     1816.26     1735.08     25.01 o 
   0   5   9        2.51        3.76      4.43 o 
   1   5   9      410.09      434.50     18.00 o 
   2   5   9        8.39       10.08      4.78 o 
   3   5   9       33.00       34.75      5.97 o 
   4   5   9        1.65       11.52      5.37 o 
   5   5   9      609.86      590.45     16.92 o 
   6   5   9       40.42       47.44      7.42 o 
   7   5   9       58.46       69.63      8.87 o 
  -8   6   9      221.67      204.21     11.91 o 
  -7   6   9        0.50       -1.39      5.59 o 
  -6   6   9     1356.76     1186.95     23.25 o 
  -5   6   9      179.96      174.19     12.87 o 
  -4   6   9     2025.38     1906.27     43.43 o 
  -3   6   9     1366.55     1274.30     21.88 o 
  -2   6   9     2655.56     2624.85     28.71 o 
  -1   6   9      278.29      289.05     10.68 o 
   0   6   9     1182.01     1204.80     22.70 o 
   1   6   9        2.79        9.53      4.68 o 
   2   6   9      583.25      585.12     15.06 o 
   3   6   9       49.19       39.37      6.38 o 
   4   6   9      561.33      565.44     15.95 o 
   5   6   9       31.56       39.32      7.14 o 
   6   6   9      408.71      380.95     14.76 o 
   7   6   9       28.12       27.77      7.47 o 
  -8   7   9      258.02      241.33     12.79 o 
  -7   7   9      371.91      393.65     14.64 o 
  -6   7   9       53.57       49.72      7.55 o 
  -5   7   9      479.18      488.77     14.93 o 
  -4   7   9      551.40      551.47     15.02 o 
  -3   7   9       42.64       48.24      6.41 o 
  -2   7   9     1332.16     1296.25     20.56 o 
  -1   7   9      118.19      125.74      7.83 o 
   0   7   9       52.41       63.32      6.30 o 
   1   7   9       31.03       29.27      6.18 o 
   2   7   9       17.98       14.89      5.88 o 
   3   7   9      426.79      416.30     13.35 o 
   4   7   9       33.71       36.90      6.65 o 
   5   7   9     1011.00      999.65     33.55 o 
   6   7   9       14.81       10.97      6.48 o 
   7   7   9      272.09      260.35     23.97 o 
  -8   8   9        1.41       -5.95      5.71 o 
  -7   8   9        0.93       -5.13      5.29 o 
  -6   8   9        1.93       -1.23      5.56 o 
  -5   8   9       60.91       63.10      7.53 o 
  -4   8   9       18.73       21.70      5.88 o 
  -3   8   9       89.98      109.39      7.95 o 
  -2   8   9        4.05        3.14      4.01 o 
  -1   8   9       41.06       33.87      5.76 o 
   0   8   9      160.10      159.17      7.95 o 
   1   8   9       64.84       66.07      6.49 o 
   2   8   9       32.95       35.41      6.36 o 
   3   8   9        3.43        5.62      5.12 o 
   4   8   9       43.20       36.95      6.64 o 
   5   8   9        0.04        3.93      6.59 o 
   6   8   9       33.36       30.08      6.94 o 
   7   8   9       71.55       83.56      9.43 o 
  -8   9   9       80.14       88.79      9.47 o 
  -7   9   9      345.92      318.53     13.72 o 
  -6   9   9        0.99        1.20      5.50 o 
  -5   9   9      495.44      520.25     15.49 o 
  -4   9   9        3.84        7.91      5.04 o 
  -3   9   9     1081.39     1068.94     20.41 o 
  -2   9   9      274.09      276.85     10.84 o 
  -1   9   9      253.24      247.32     10.23 o 
   0   9   9      436.46      456.01     11.52 o 
   1   9   9      188.37      199.58      9.56 o 
   2   9   9      264.26      245.55     10.60 o 
   3   9   9      389.04      366.98     12.78 o 
   4   9   9      495.23      487.52     14.94 o 
   5   9   9      292.26      325.31     14.08 o 
   6   9   9       37.81       36.11     11.79 o 
   7   9   9       89.71       98.92     19.81 o 
  -8  10   9      268.36      258.77     15.70 o 
  -7  10   9      270.20      274.99     13.12 o 
  -6  10   9       59.39       65.01      7.87 o 
  -5  10   9      406.04      417.00     14.12 o 
  -4  10   9      236.86      246.74     11.61 o 
  -3  10   9       36.48       41.55      6.47 o 
  -2  10   9      533.83      566.03     14.85 o 
  -1  10   9      242.39      232.27     12.63 o 
   0  10   9      210.75      224.64      8.63 o 
   1  10   9        3.65       -6.17      4.12 o 
   2  10   9      193.89      173.19      9.33 o 
   3  10   9      113.24      124.35     15.36 o 
   4  10   9      228.88      240.01     15.07 o 
   5  10   9        0.70        0.52      7.09 o 
   6  10   9       64.42       81.03     10.75 o 
  -7  11   9        2.06       -3.59      6.71 o 
  -6  11   9        5.46       -0.66      6.49 o 
  -5  11   9       11.62       17.22      5.84 o 
  -4  11   9       36.73       31.53     11.19 o 
  -3  11   9       17.72       12.50      5.25 o 
  -2  11   9       38.84       29.55      5.92 o 
  -1  11   9      134.46      124.75      8.28 o 
   0  11   9      656.03      663.49     14.18 o 
   1  11   9      140.32      146.18      8.77 o 
   2  11   9        0.03       -0.95      4.86 o 
   3  11   9       46.83       39.42      6.79 o 
   4  11   9        0.03        3.28      6.49 o 
   5  11   9        1.24        0.64      7.25 o 
   6  11   9        2.48        6.78      7.70 o 
  -7  12   9      132.11      127.64     17.78 o 
  -6  12   9      200.75      206.55     13.51 o 
  -5  12   9       32.97       33.31      7.86 o 
  -4  12   9      547.31      580.47     16.12 o 
  -3  12   9      187.79      182.92     15.54 o 
  -2  12   9     1128.62     1163.40     21.45 o 
  -1  12   9      167.66      192.98     11.98 o 
   0  12   9      550.16      555.75     13.33 o 
   1  12   9       11.07       11.38      5.70 o 
   2  12   9     1073.98     1059.27     26.38 o 
   3  12   9       25.60       23.38      7.56 o 
   4  12   9      898.78      933.74     37.60 o 
   5  12   9       96.11       99.08     11.23 o 
   6  12   9      539.96      585.20     21.58 o 
  -7  13   9      164.30      170.74     13.28 o 
  -6  13   9       10.62        9.91      7.02 o 
  -5  13   9      250.09      235.80     14.97 o 
  -4  13   9       94.13       98.56      9.99 o 
  -3  13   9      635.08      665.63     16.60 o 
  -2  13   9        0.22        3.91      4.92 o 
  -1  13   9        2.86        4.05      5.15 o 
   0  13   9       11.19       19.08      5.09 o 
   1  13   9        1.01       10.71      6.04 o 
   2  13   9        0.82        0.18      6.08 o 
   3  13   9      183.25      186.80     12.60 o 
   4  13   9        2.27       -3.70      6.66 o 
   5  13   9        8.84        8.00      9.39 o 
  -6  14   9       37.41       35.37      8.81 o 
  -5  14   9       23.50       22.85      8.00 o 
  -4  14   9       17.09       24.74      7.60 o 
  -3  14   9      111.66      100.82     10.82 o 
  -2  14   9      167.78      145.52     10.60 o 
  -1  14   9       50.59       50.01      7.98 o 
   0  14   9      773.73      735.15     22.47 o 
   1  14   9       42.70       44.64      7.86 o 
   2  14   9      167.63      193.96     12.54 o 
   3  14   9       62.87       63.60      9.32 o 
   4  14   9      115.05      127.09     11.84 o 
   5  14   9        0.38       -5.97      7.94 o 
  -6  15   9      216.26      214.05     14.32 o 
  -5  15   9      426.30      429.86     18.13 o 
  -4  15   9      262.04      267.61     14.28 o 
  -3  15   9      757.67      778.12     21.68 o 
  -2  15   9      416.89      452.96     21.31 o 
  -1  15   9     1105.99     1144.29     32.20 o 
   0  15   9      400.26      384.41     15.59 o 
   1  15   9      491.41      528.47     19.35 o 
   2  15   9      133.04      131.78     11.37 o 
   3  15   9      370.95      343.80     16.12 o 
   4  15   9        0.45        4.67      7.30 o 
  -5  16   9        0.70      -10.72      7.85 o 
  -4  16   9        0.14        3.92      7.85 o 
  -3  16   9       38.16       29.13      9.77 o 
  -2  16   9       33.98       26.12     21.68 o 
  -1  16   9        5.52        4.51      8.51 o 
   0  16   9       13.20       -1.76     14.68 o 
   1  16   9      126.92      123.62     11.29 o 
   2  16   9        3.66        1.60      6.60 o 
   3  16   9       10.18       17.60      7.89 o 
   4  16   9       21.60       30.95      8.89 o 
  -5  17   9       97.33       91.75     13.73 o 
  -4  17   9       54.10       57.80     11.64 o 
  -3  17   9      331.35      344.74     19.84 o 
  -2  17   9       96.16      113.39     13.56 o 
  -1  17   9      511.90      533.31     23.69 o 
   0  17   9        0.26        3.80      8.82 o 
   1  17   9      442.21      437.99     17.74 o 
   2  17   9        7.68        5.50      9.32 o 
   3  17   9      125.47      120.80     14.62 o 
  -4  18   9      115.66      111.09     15.74 o 
  -3  18   9       28.12       23.14     20.74 o 
  -2  18   9      209.16      245.94     32.83 o 
  -1  18   9       16.85       20.58     14.76 o 
   0  18   9      147.07      160.79     15.68 o 
   1  18   9       94.88      109.26     11.26 o 
   2  18   9      106.80      137.83     15.48 o 
  -2  19   9      115.27      139.84     15.50 o 
  -1  19   9       25.70       27.30     14.52 o 
   0  19   9        2.16        0.42      8.74 o 
   1  19   9       30.96       26.69      8.60 o 
  -8   0  10        8.24        5.25     10.59 o 
  -7   0  10      557.50      549.86     24.39 o 
  -6   0  10      287.50      251.19     17.12 o 
  -5   0  10      338.14      401.48     28.58 o 
  -4   0  10      344.23      340.99     38.94 o 
  -3   0  10      474.15      462.20     19.41 o 
  -2   0  10       36.47       22.04     11.57 o 
  -1   0  10      571.84      586.32     32.29 o 
   0   0  10       18.25       34.89      8.27 o 
   1   0  10     1084.38     1092.76     29.48 o 
   2   0  10        0.08        4.06      7.17 o 
   3   0  10     2142.73     2068.85     52.68 o 
   4   0  10       36.67       28.62      9.51 o 
   5   0  10      468.22      466.35     22.62 o 
   6   0  10        0.13       -4.32      8.34 o 
  -8   1  10       38.71       41.35      8.05 o 
  -7   1  10       16.25       15.48      6.58 o 
  -6   1  10       53.85       44.51      7.32 o 
  -5   1  10       58.92       69.04      7.74 o 
  -4   1  10      175.05      159.63      9.91 o 
  -3   1  10       40.21       41.68      6.42 o 
  -2   1  10      287.28      284.86     23.40 o 
  -1   1  10       18.12       27.05      8.24 o 
   0   1  10      140.72      163.74      9.06 o 
   1   1  10        7.34       11.86      5.06 o 
   2   1  10      235.36      241.94     12.40 o 
   3   1  10        0.20       10.82      5.66 o 
   4   1  10      285.45      262.43     12.25 o 
   5   1  10       27.62       37.10      7.42 o 
   6   1  10        9.47       12.11      6.56 o 
  -8   2  10      127.53      133.65     10.90 o 
  -7   2  10      231.33      208.10     11.83 o 
  -6   2  10      114.45      107.01      9.23 o 
  -5   2  10        3.36        1.91      5.25 o 
  -4   2  10      220.33      226.35     14.00 o 
  -3   2  10      165.25      168.04     16.02 o 
  -2   2  10       52.06       43.64      7.34 o 
  -1   2  10      382.98      405.84     19.10 o 
   0   2  10       10.93       11.47      5.14 o 
   1   2  10      755.16      741.89     17.19 o 
   2   2  10        1.27        4.56      4.98 o 
   3   2  10      251.95      269.10     11.90 o 
   4   2  10       28.21       28.33      6.67 o 
   5   2  10       92.30       84.66      8.86 o 
   6   2  10        4.54       -7.43      5.60 o 
  -8   3  10      583.94      618.60     18.99 o 
  -7   3  10       44.50       59.73      8.29 o 
  -6   3  10      287.33      343.18     14.66 o 
  -5   3  10      175.44      162.99      9.86 o 
  -4   3  10      398.83      455.22     14.25 o 
  -3   3  10       11.62       10.91      5.52 o 
  -2   3  10      739.57      751.03     19.90 o 
  -1   3  10       35.45       39.92      7.15 o 
   0   3  10      622.92      644.87     20.10 o 
   1   3  10        0.76       -2.46      6.16 o 
   2   3  10      300.90      290.14     11.91 o 
   3   3  10       50.23       50.12      7.36 o 
   4   3  10      177.50      172.43     10.37 o 
   5   3  10       17.39        9.30      6.12 o 
   6   3  10      216.09      205.46     19.10 o 
  -8   4  10        4.48        3.06      6.58 o 
  -7   4  10       50.01       45.52      7.82 o 
  -6   4  10        1.22       -4.45      5.46 o 
  -5   4  10       86.52       76.26      7.94 o 
  -4   4  10       96.16       90.42      7.94 o 
  -3   4  10      119.69      105.15      8.02 o 
  -2   4  10      240.94      241.85     12.30 o 
  -1   4  10       81.31       60.12      8.01 o 
   0   4  10        2.73        5.02      4.89 o 
   1   4  10       45.52       39.91      6.35 o 
   2   4  10      156.99      172.20      9.82 o 
   3   4  10        1.03       -4.09      4.99 o 
   4   4  10      122.56      125.23      9.40 o 
   5   4  10        1.03        0.04      5.69 o 
   6   4  10       37.95       37.02      7.49 o 
  -8   5  10      515.99      521.85     17.79 o 
  -7   5  10       44.38       46.24      8.04 o 
  -6   5  10      601.80      639.35     17.94 o 
  -5   5  10       67.76       35.24      7.38 o 
  -4   5  10     1085.78     1054.76     21.44 o 
  -3   5  10      127.81      121.83      8.59 o 
  -2   5  10      740.51      713.83     19.61 o 
  -1   5  10      914.03     1002.79     43.98 o 
   0   5  10      432.14      423.21     13.24 o 
   1   5  10       65.25       59.08      6.78 o 
   2   5  10      817.39      865.09     19.05 o 
   3   5  10       32.53       16.75      7.11 o 
   4   5  10      522.39      529.95     16.39 o 
   5   5  10        1.84        3.23      5.57 o 
   6   5  10      264.91      211.38     18.27 o 
  -7   6  10      382.28      377.21     15.17 o 
  -6   6  10      132.24      162.54     17.80 o 
  -5   6  10      311.14      349.65     13.51 o 
  -4   6  10        3.23       -0.80      5.11 o 
  -3   6  10      258.74      285.60     12.16 o 
  -2   6  10      101.74      121.78      9.87 o 
  -1   6  10        2.70       -1.78      5.68 o 
   0   6  10       51.87       54.43      6.68 o 
   1   6  10      272.05      276.03     17.50 o 
   2   6  10       45.34       50.83      6.85 o 
   3   6  10      322.96      340.48     13.22 o 
   4   6  10        0.71       -1.87      5.60 o 
   5   6  10      331.32      327.64     14.53 o 
   6   6  10       27.53       25.25      7.48 o 
  -7   7  10       13.98        5.50      6.51 o 
  -6   7  10      147.48      140.17     11.11 o 
  -5   7  10        0.03        4.60      5.71 o 
  -4   7  10      168.84      165.64      9.94 o 
  -3   7  10       32.38       30.39      6.29 o 
  -2   7  10      719.11      729.91     20.16 o 
  -1   7  10        0.83       -4.61      5.51 o 
   0   7  10      229.43      256.91     13.09 o 
   1   7  10        0.60        1.58      4.66 o 
   2   7  10       87.41       87.91      8.06 o 
   3   7  10        4.55        8.46      5.32 o 
   4   7  10      185.04      173.93     19.76 o 
   5   7  10       11.49       14.19      6.65 o 
   6   7  10        2.21       -5.65      6.09 o 
  -7   8  10      389.21      402.06     15.52 o 
  -6   8  10       32.32       44.88      7.68 o 
  -5   8  10      346.51      361.47     13.72 o 
  -4   8  10        5.49        8.82      5.48 o 
  -3   8  10      736.23      737.92     20.60 o 
  -2   8  10       83.17       81.90      8.98 o 
  -1   8  10      841.32      855.97     18.38 o 
   0   8  10       56.92       64.05      8.65 o 
   1   8  10       60.07       59.73      6.97 o 
   2   8  10       18.86        5.35      5.34 o 
   3   8  10      157.10      170.08     10.19 o 
   4   8  10       47.85       50.64      7.84 o 
   5   8  10       55.30       45.20      7.91 o 
   6   8  10       19.30       10.29      6.93 o 
  -7   9  10       33.42       35.41      8.24 o 
  -6   9  10       47.24       50.93      8.63 o 
  -5   9  10       38.87       47.76      7.65 o 
  -4   9  10       88.98      115.56     13.11 o 
  -3   9  10        0.23        0.34      6.10 o 
  -2   9  10      531.34      517.50     17.40 o 
  -1   9  10       96.65       83.71      7.57 o 
   0   9  10      857.48      855.20     31.78 o 
   1   9  10       10.62       10.31      5.17 o 
   2   9  10      457.33      462.00     16.84 o 
   3   9  10       62.16       62.30      7.53 o 
   4   9  10      193.07      202.90     11.48 o 
   5   9  10        1.79       -6.46      5.42 o 
  -7  10  10      120.64      106.73     11.77 o 
  -6  10  10        0.14      -10.73      7.47 o 
  -5  10  10      194.98      219.82     11.60 o 
  -4  10  10        7.20        5.70      5.91 o 
  -3  10  10      286.92      263.37     13.72 o 
  -2  10  10        2.61        2.48      6.05 o 
  -1  10  10       34.13       42.50      6.51 o 
   0  10  10       11.16       14.56      6.70 o 
   1  10  10        1.14        0.37      4.93 o 
   2  10  10       33.24       31.65      6.55 o 
   3  10  10       63.45       88.72      8.51 o 
   4  10  10        3.68        1.66      6.07 o 
   5  10  10       37.29       29.86      8.93 o 
  -6  11  10      516.78      557.86     20.44 o 
  -5  11  10      206.42      210.42     14.67 o 
  -4  11  10      396.44      430.01     14.69 o 
  -3  11  10       98.17       84.20      9.52 o 
  -2  11  10      437.58      430.36     13.90 o 
  -1  11  10       54.49       50.86      7.15 o 
   0  11  10      206.01      208.96     22.57 o 
   1  11  10       63.21       68.73      7.45 o 
   2  11  10      785.09      820.83     19.39 o 
   3  11  10       23.85       25.21      7.75 o 
   4  11  10      852.85      884.26     25.03 o 
   5  11  10        9.00       13.30      8.40 o 
  -6  12  10       43.15       72.77     10.65 o 
  -5  12  10        6.97       14.53      7.38 o 
  -4  12  10        0.18       -4.31      5.41 o 
  -3  12  10       86.19      113.38     11.75 o 
  -2  12  10        0.34       10.62      5.65 o 
  -1  12  10        4.72        4.50      5.24 o 
   0  12  10      603.78      559.87     18.38 o 
   1  12  10       34.91       35.85      6.59 o 
   2  12  10       13.59        5.47      6.71 o 
   3  12  10       14.98       17.77      7.62 o 
   4  12  10        1.37        6.37      7.46 o 
  -5  13  10        3.05        5.43      8.20 o 
  -4  13  10       67.21       84.66     14.72 o 
  -3  13  10       23.93       21.92      9.73 o 
  -2  13  10      240.11      247.03     11.45 o 
  -1  13  10       44.94       27.71      6.60 o 
   0  13  10      350.40      389.88     19.64 o 
   1  13  10      102.30      127.80     13.59 o 
   2  13  10      429.90      443.97     21.46 o 
   3  13  10      102.31      105.65     10.84 o 
   4  13  10      192.26      211.90     14.32 o 
  -5  14  10      151.11      165.78     14.75 o 
  -4  14  10       50.49       45.09     11.18 o 
  -3  14  10      384.09      414.65     21.41 o 
  -2  14  10      178.76      190.54     15.45 o 
  -1  14  10      544.51      537.54     18.39 o 
   0  14  10        7.42       17.54      9.25 o 
   1  14  10       74.50       95.29     10.18 o 
   2  14  10        1.00        1.01      9.15 o 
   3  14  10      197.89      178.57     13.09 o 
  -4  15  10       20.32       -0.28      9.29 o 
  -3  15  10      138.52      173.33     22.04 o 
  -2  15  10        4.40        3.07      8.12 o 
  -1  15  10       30.74       17.06     16.53 o 
   0  15  10      146.44      186.56     22.51 o 
   1  15  10        6.43        4.03      8.44 o 
   2  15  10      154.94      155.80     12.55 o 
   3  15  10       34.52       45.50      9.41 o 
  -3  16  10       99.06      109.80     19.84 o 
  -2  16  10       36.68       28.27     10.22 o 
  -1  16  10      265.45      271.81     18.36 o 
   0  16  10        8.75      -14.99     10.00 o 
   1  16  10     1022.37     1069.99     48.22 o 
   2  16  10       25.12       17.94      8.36 o 
  -2  17  10       91.04       96.69     13.84 o 
  -1  17  10        2.21       -1.06      8.38 o 
   0  17  10      155.05      160.78     15.59 o 
   1  17  10        3.83       19.75     15.74 o 
  -7   1  11      383.81      369.14     21.91 o 
  -6   1  11        0.50       -2.53      5.73 o 
  -5   1  11       18.18        9.27      7.53 o 
  -4   1  11       49.16       43.51      7.30 o 
  -3   1  11      590.80      606.20     25.05 o 
  -2   1  11        3.54       -1.17      7.84 o 
  -1   1  11      813.05      876.03     32.18 o 
   0   1  11       23.25       15.37      6.71 o 
   1   1  11      245.85      276.14     11.82 o 
   2   1  11       26.95       21.51      6.08 o 
   3   1  11      749.60      749.32     27.70 o 
   4   1  11        1.08        5.75      6.18 o 
   5   1  11      479.29      492.10     17.28 o 
  -7   2  11      151.58      178.11     13.72 o 
  -6   2  11       74.55       78.77      8.67 o 
  -5   2  11       86.64       82.33      8.51 o 
  -4   2  11      164.60      165.03     10.07 o 
  -3   2  11      135.11      141.77     11.13 o 
  -2   2  11      541.18      530.03     22.94 o 
  -1   2  11        3.03        4.41      8.34 o 
   0   2  11      128.91      138.36     11.00 o 
   1   2  11        3.87       -0.25      5.18 o 
   2   2  11      174.56      180.83     10.38 o 
   3   2  11        7.91       11.68      9.16 o 
   4   2  11      388.99      381.10     18.55 o 
   5   2  11        8.43       15.13      7.04 o 
  -7   3  11       65.16       72.19      9.28 o 
  -6   3  11       64.67       56.79      8.28 o 
  -5   3  11       80.82       61.94      8.10 o 
  -4   3  11        1.14        2.10      5.26 o 
  -3   3  11       85.43      106.04     10.09 o 
  -2   3  11        0.87        5.05      7.96 o 
  -1   3  11        0.54        6.25      7.82 o 
   0   3  11       27.21       36.08      7.65 o 
   1   3  11        1.28       -3.74      5.60 o 
   2   3  11       28.03       23.00      6.23 o 
   3   3  11       63.70       71.73      8.39 o 
   4   3  11       22.82       20.10      6.80 o 
   5   3  11        2.42       -0.03      6.42 o 
  -7   4  11       22.37       12.38      7.44 o 
  -6   4  11      507.13      567.57     17.64 o 
  -5   4  11        0.24       -2.95      5.45 o 
  -4   4  11      231.00      250.15     11.87 o 
  -3   4  11       14.22        9.95      6.67 o 
  -2   4  11     1078.94     1131.51     39.60 o 
  -1   4  11       17.82       18.59      8.62 o 
   0   4  11       70.00       82.04      9.41 o 
   1   4  11        0.07       -7.37      4.91 o 
   2   4  11      166.48      186.56     16.87 o 
   3   4  11       17.20       18.54      6.56 o 
   4   4  11      218.52      241.48     12.62 o 
   5   4  11        4.65        3.73      6.43 o 
  -6   5  11        6.65        1.82      6.28 o 
  -5   5  11       51.65       47.23      7.73 o 
  -4   5  11       17.38       10.48      7.65 o 
  -3   5  11      434.71      462.49     20.19 o 
  -2   5  11       26.32       32.88      9.78 o 
  -1   5  11       37.00       28.51     14.01 o 
   0   5  11       10.92       21.38      7.28 o 
   1   5  11       16.03       12.36      5.85 o 
   2   5  11        7.17       -3.63      5.28 o 
   3   5  11      110.80       97.53      9.07 o 
   4   5  11       72.16       63.17      8.60 o 
   5   5  11       28.55       32.05      7.71 o 
  -6   6  11      129.29      116.26     10.17 o 
  -5   6  11       36.59       31.13      7.26 o 
  -4   6  11      316.97      295.85     14.97 o 
  -3   6  11        2.97        6.10      6.70 o 
  -2   6  11     1693.97     1661.13     40.76 o 
  -1   6  11      574.39      525.84     22.97 o 
   0   6  11     1226.91     1284.79     28.23 o 
   1   6  11      591.89      550.33     16.01 o 
   2   6  11       45.02       35.77      7.08 o 
   3   6  11      125.92      121.30      9.72 o 
   4   6  11      270.72      272.81     13.27 o 
   5   6  11        1.47        2.34      6.65 o 
  -6   7  11       42.95       35.68      9.13 o 
  -5   7  11      209.03      239.72     12.40 o 
  -4   7  11      117.06      116.53     14.00 o 
  -3   7  11      594.04      629.72     20.30 o 
  -2   7  11       37.92       49.67     10.75 o 
  -1   7  11     1306.99     1389.57     36.81 o 
   0   7  11       23.78       32.23      9.28 o 
   1   7  11      211.26      228.20     17.08 o 
   2   7  11      113.74      108.70      9.13 o 
   3   7  11      272.84      277.67     15.75 o 
   4   7  11       57.32       57.56      8.59 o 
  -6   8  11        0.48       13.54      6.77 o 
  -5   8  11        6.81        9.02      6.28 o 
  -4   8  11       14.66       15.58      8.33 o 
  -3   8  11        0.51       -0.76      6.60 o 
  -2   8  11        5.83        1.28      7.85 o 
  -1   8  11      377.91      381.81     20.61 o 
   0   8  11        0.43       -2.78      6.30 o 
   1   8  11       38.71       50.94      9.08 o 
   2   8  11        0.04       -1.81      5.50 o 
   3   8  11        1.00       -5.08      5.58 o 
   4   8  11       12.95        4.52      6.54 o 
  -5   9  11      162.02      150.32     10.58 o 
  -4   9  11        4.61        0.34     11.09 o 
  -3   9  11      349.25      358.02     16.24 o 
  -2   9  11       22.07       12.55      8.76 o 
  -1   9  11      384.79      403.54     16.58 o 
   0   9  11        6.81        2.66      6.43 o 
   1   9  11       24.35       28.33      7.77 o 
   2   9  11       72.18       76.36      8.66 o 
   3   9  11       23.46       28.11      6.92 o 
   4   9  11        0.85        0.29      6.37 o 
  -5  10  11        5.21       11.32      6.87 o 
  -4  10  11       24.69       25.52      8.21 o 
  -3  10  11       10.84       13.56      8.71 o 
  -2  10  11      244.39      264.47     14.02 o 
  -1  10  11        5.34        6.74      6.57 o 
   0  10  11      377.92      397.55     17.22 o 
   1  10  11       16.42       15.70      9.93 o 
   2  10  11      486.47      510.07     16.36 o 
   3  10  11        4.95       11.56      6.54 o 
   4  10  11      394.96      379.61     25.91 o 
  -5  11  11        4.43       -4.24      7.46 o 
  -4  11  11       11.19       10.80      7.59 o 
  -3  11  11       12.16       18.90      7.57 o 
  -2  11  11        5.04        7.78      6.84 o 
  -1  11  11        9.59        6.56      6.86 o 
   0  11  11       53.83       74.03     10.40 o 
   1  11  11      148.80      156.52     22.46 o 
   2  11  11        3.58        8.68      6.06 o 
   3  11  11        4.49        2.57      7.15 o 
  -4  12  11       76.52       60.37      9.85 o 
  -3  12  11        0.96        0.80      6.80 o 
  -2  12  11      602.42      621.20     25.38 o 
  -1  12  11        1.15        4.44     10.07 o 
   0  12  11      258.90      300.96     15.11 o 
   1  12  11       16.40       25.58     10.02 o 
   2  12  11        4.33        8.86      7.78 o 
   3  12  11        0.66       -6.90      7.25 o 
  -3  13  11      210.55      211.61     16.87 o 
  -2  13  11        5.72        5.95      7.24 o 
  -1  13  11      366.84      345.94     16.22 o 
   0  13  11       18.08       20.18      9.42 o 
   1  13  11        8.06       -0.82      8.50 o 
   2  13  11        8.71       13.20      8.07 o 
  -2  14  11      120.83      155.07     21.17 o 
  -1  14  11        1.91       -0.59      8.61 o 
   0  14  11      372.04      385.84     21.48 o 
   1  14  11       11.85       14.47     10.34 o 
  -5   0  12      208.12      228.50     17.80 o 
  -4   0  12       22.20       29.83     14.80 o 
  -3   0  12      593.73      612.25     37.80 o 
  -2   0  12        3.46        2.91     11.49 o 
  -1   0  12       60.53       75.01     17.79 o 
   0   0  12       12.15        7.32     11.65 o 
   1   0  12      122.87      118.76     13.81 o 
   2   0  12       12.94        8.03     12.20 o 
   3   0  12      719.63      751.37     29.17 o 
   4   0  12       59.32       38.11     11.70 o 
  -5   1  12        1.34        7.47      6.40 o 
  -4   1  12       87.21       85.15     13.68 o 
  -3   1  12        0.03        7.13      8.62 o 
  -2   1  12      140.73      145.93     15.15 o 
  -1   1  12        2.44       -2.97      8.54 o 
   0   1  12        4.09        1.43      7.51 o 
   1   1  12       14.20       10.29      6.06 o 
   2   1  12       47.58       60.38      8.34 o 
   3   1  12        5.05        7.01      6.82 o 
  -5   2  12      104.53       99.25      9.58 o 
  -4   2  12       14.05        3.83      9.08 o 
  -3   2  12       88.33       87.96     13.46 o 
  -2   2  12        6.37       12.72      9.26 o 
  -1   2  12       24.24       52.05     11.49 o 
   0   2  12        3.13       -7.28      7.18 o 
   1   2  12       27.07       24.19     14.03 o 
   2   2  12        1.63        0.60      5.68 o 
   3   2  12      280.81      317.25     14.31 o 
  -5   3  12        0.04       -6.10      7.86 o 
  -4   3  12      531.28      527.53     44.22 o 
  -3   3  12       37.21       57.70     12.07 o 
  -2   3  12      835.58      895.86     50.97 o 
  -1   3  12        5.19       -0.18      8.35 o 
   0   3  12       50.12       60.20     11.77 o 
   1   3  12       97.64       96.16     10.68 o 
   2   3  12      258.02      264.29     12.98 o 
   3   3  12      126.67      118.53     10.34 o 
  -5   4  12       14.15        7.68      7.87 o 
  -4   4  12        8.08       24.13      9.99 o 
  -3   4  12      127.41      115.91     14.49 o 
  -2   4  12      137.48      136.38     20.70 o 
  -1   4  12       28.81       13.97      9.64 o 
   0   4  12        3.17       -8.50      7.95 o 
   1   4  12       82.97       92.59     10.64 o 
   2   4  12        4.89        6.37      8.27 o 
   3   4  12        2.03       -2.99      6.15 o 
  -5   5  12        0.06       -5.10      7.37 o 
  -4   5  12      729.43      766.37     29.60 o 
  -3   5  12       15.91        8.93      9.56 o 
  -2   5  12      324.67      359.00     21.35 o 
  -1   5  12        1.96       -2.35      8.34 o 
   0   5  12      315.96      293.83     27.00 o 
   1   5  12      411.03      380.85     17.06 o 
   2   5  12      354.66      414.44     25.83 o 
   3   5  12        9.03       13.77      6.86 o 
  -4   6  12        0.45        0.38      7.05 o 
  -3   6  12      185.85      171.74     30.23 o 
  -2   6  12        5.82        2.20      9.01 o 
  -1   6  12       62.77       58.05     12.04 o 
   0   6  12       43.40       45.02     11.34 o 
   1   6  12       70.14       64.79      9.93 o 
   2   6  12       10.24        6.67      6.58 o 
   3   6  12      182.31      202.30     12.32 o 
  -4   7  12       56.11       53.65     10.14 o 
  -3   7  12        4.18        2.59      8.45 o 
  -2   7  12       27.63       14.93      9.71 o 
  -1   7  12       17.85       34.49     11.40 o 
   0   7  12       61.46       47.65     13.14 o 
   1   7  12        0.26        9.32      7.54 o 
   2   7  12       73.09       58.74      8.59 o 
  -4   8  12       19.21       16.05      8.21 o 
  -3   8  12      575.32      601.17     26.64 o 
  -2   8  12       19.53       15.04      9.75 o 
  -1   8  12      268.02      286.21     19.19 o 
   0   8  12      104.32       91.60     10.88 o 
   1   8  12      323.96      318.84     25.23 o 
   2   8  12       94.67      104.57     11.30 o 
  -3   9  12        1.75        2.13      9.26 o 
  -2   9  12       28.72       14.94      9.44 o 
  -1   9  12        0.46      -12.27      8.18 o 
   0   9  12      101.23       85.99     10.33 o 
   1   9  12       25.72       31.32      8.88 o 
  -2  10  12       56.60       75.44     12.91 o 
  -1  10  12      128.32      132.59     15.21 o 
   0  10  12        4.53       14.36      7.73 o 
   1  10  12       10.23       -0.13     10.14 o 
  -1  11  12        7.04      -10.30     11.84 o 
  -2   1  13        0.36       -4.37     10.00 o 
  -1   1  13      114.50      121.94     15.28 o 
   0   1  13       18.61       32.29     10.90 o 
  -2   2  13       78.05       73.35     15.78 o 
  -1   2  13        4.53        8.11      9.15 o 
   0   2  13      143.03      155.61     25.98 o 
  -2   3  13       16.67       12.67      9.66 o 
  -1   3  13      126.31      108.86     14.94 o 
   0   3  13       14.48       21.07     10.63 o 
  -1   4  13       18.20       15.68     13.14 o 
                                                 
